# Supplementary material for: Disordered N‐termini enhance the thermostability of SGNH‐hydrolase family polyesterases
Source: Protein Sci. 2025 Dec 22;35(1):e70402. doi: 10.1002/pro.70402 (PMC12720421; doi:10.1002/pro.70402)
Supplement: Supplementary file 1 — Data S1: Final set of 2123 sequences retrieved for ppEST like proteins used in this work is provided in the file “ppESTclade_jun24_99_nosignalseq_noduplicates.fasta.” [file PRO-35-e70402-s002.fasta]

>WP_064529097.1_MULTISPECIES__multifunctional_acylCoA_thioesterase_I_protease_I_lysophospholipase_L1__Escherichia_
--------------------------------------------------------------------------------
------------------------------------------------------------ADTLLILGDSLSAGYRM-S-
A-S-A-AWPALLNDKW------Q---SK-------------TSVVNASISGDTSQQGLARLPA-LLKQH-----Q-P---
--RWVLVELGGNDGLRGF----QP---QQTEQTLRQILQ-DVRA--ANAEPLLMQIRLPANY-----GRRYNEAFSAIYP
KLAK-EFD-VPLLPFFMEE-IYL-----K-------------P-Q-----WMQDDGIHPNRDAQPFIA-D-WMA----K-
Q--------L-KP-------LV-----NH-------DS------------------------------------------
----------
>WP_001303831.1_multifunctional_acylCoA_thioesterase_I_protease_I_lysophospholipase_L1__Escherichia_coli_
--------------------------------------------------------------------------------
-------------------------------------------------------------DTLLILGDSLSAGYRM-S-
A-S-A-AWPALLNDKW------Q---SK-------------TSVVNASISGDTSQQGLARLPA-LLKQH-----Q-P---
--RWVLVELGGNDGLRGF----QP---QQTEQTLRQILQ-DVKA--ANAEPLLMQIRLPANY-----GRRYNEAFSAIYP
KLAK-EFD-VPLLPFLMEE-VYL-----K-------------P-Q-----WMQDDGIHPNRDAQPFIA-D-WMA----K-
Q--------L-QP-------LV-----NH-------DS------------------------------------------
----------
>WP_024191847.1_MULTISPECIES__multifunctional_acylCoA_thioesterase_I_protease_I_lysophospholipase_L1__Enterobacteriaceae_
--------------------------------------------------------------------------------
------------------------------------------------------------ADTLLILGDSLSAGYRM-S-
A-S-A-AWPALLNDKW------Q---SK-------------TSVVNASISGDTSQQGLARLPA-LLKQH-----Q-P---
--RWVLVELGGNDGLRGF----QP---QQTEQTLRQILQ-DVKT--ANAEPLLMQIRLPANY-----GRRYNEAFSAIYP
KLAK-EFD-VPLLPFFMEE-VYL-----K-------------P-Q-----WMQDDGIHPNRDAQPFIA-D-WMA----K-
Q--------L-QP-------LV-----NH-------DS------------------------------------------
----------
>WP_024130579.1_MULTISPECIES__multifunctional_acylCoA_thioesterase_I_protease_I_lysophospholipase_L1__Citrobacter_
--------------------------------------------------------------------------------
------------------------------------------------------------ADTLLILGDSLSAGYRM-S-
A-S-A-AWPALLNDKW------Q---DK-------------TPVINASISGDTSQQGLARLPA-LLKQH-----Q-P---
--RWVLVELGGNDGLRGF----QP---QQTEQTLRKILL-DVKA--ANAEPLLMQIRLPANY-----GRRYNETFSAIYP
RLAK-EFD-IPLLPFFMEE-VYL-----K-------------P-Q-----WMQDDGIHPNRDAQPFIA-D-WMA----Q-
Q--------L-TP-------LV-----NH-------DS------------------------------------------
----------
>WP_003847506.1_MULTISPECIES__multifunctional_acylCoA_thioesterase_I_protease_I_lysophospholipase_L1__Citrobacter_
--------------------------------------------------------------------------------
-------------------------------------------------------------DTLLILGDSLSAGYRM-S-
A-S-A-AWPALLNDKW------Q---TK-------------TPVVNASISGDTSQQGLARLPA-LLKQH-----Q-P---
--RWVLVELGGNDGLRGF----AP---AQTEQTLRTILQ-DVKA--ANAEPLLMQIRLPANY-----GRRYNETFSAIYP
KLAK-EFD-IPLLPFFMEE-VYL-----K-------------P-Q-----WMQDDGIHPNRDAQPFIA-D-WMA----Q-
H--------L-TP-------LV-----NH-------ES------------------------------------------
----------
>WP_100194058.1_MULTISPECIES__multifunctional_acylCoA_thioesterase_I_protease_I_lysophospholipase_L1__Citrobacter_
--------------------------------------------------------------------------------
-------------------------------------------------------------DTLLILGDSLSAGYRM-S-
A-S-A-AWPALLNDKW------Q---TK-------------TPVVNASISGDTSQQGLARLPA-LLKQH-----Q-P---
--RWVLVELGGNDGLRGF----AP---AQTEQTLRTILQ-DVKA--ANAEPLLMQIRLPANY-----GRRYNETFSAIYP
KLAK-EFD-IPLLPFFMEE-VYL-----K-------------P-L-----WMQDDGIHPNRDAQPFIA-D-WMA----Q-
H--------L-TP-------FL-----S----------------------------------------------------
----------
>WP_029503605.1_MULTISPECIES__multifunctional_acylCoA_thioesterase_I_protease_I_lysophospholipase_L1__Klebsiella_
--------------------------------------------------------------------------------
------------------------------------------------------------ADTLLILGDSLSAGYRM-A-
A-N-S-AWPALLNEQW------Q---AK-------------TPVVNASISGDTSQQGLARLPA-LLKQH-----Q-P---
--RWVLVELGGNDGLRGF----PP---QQTEQTLRTIIK-DIKA--ANAEPLLMQIHLPANY-----GRRYNEAFGAIYP
ALAK-EFA-IPLLPFFMEE-VYL-----K-------------P-Q-----WMQDDGIHPNRDAQPFIA-D-WMA----K-
R--------L-AP-------LV-----NH-------DS------------------------------------------
----------
>WP_012542655.1_MULTISPECIES__multifunctional_acylCoA_thioesterase_I_protease_I_lysophospholipase_L1__Klebsiella_
--------------------------------------------------------------------------------
------------------------------------------------------------ADTLLILGDSLSAGYRM-A-
A-N-A-AWPALLNEKW------Q---AK-------------TPVVNASISGDTSQQGLARLPA-LLKQH-----Q-P---
--RWVLVELGGNDGLRGF----PP---QQTEQTLRTIIK-DIKA--ANAEPLLMQIHLPANY-----GRRYNEAFGAIYP
ALAK-EFD-IPLLPFFMEE-VYL-----K-------------P-Q-----WMQDDGIHPNRDAQPFIA-D-WMA----N-
R--------L-AP-------LV-----NH-------DS------------------------------------------
----------
>WP_025999119.1_MULTISPECIES__multifunctional_acylCoA_thioesterase_I_protease_I_lysophospholipase_L1__Klebsiella_
--------------------------------------------------------------------------------
------------------------------------------------------------ADTLLILGDSLSAGYRM-A-
A-N-A-AWPALLNEKW------Q---AK-------------TPVVNASISGDTSQQGLARLPA-LLKQH-----Q-P---
--RWVLVELGGNDGLRGF----PP---QQTEQTLRTIIK-DIKA--ANAEPLLMQIHLPANY-----GRRYNEAFGAIYP
ALAK-EFA-IPLLPFFMEE-VYL-----K-------------P-Q-----WMQDDGIHPNRDAQPFIA-E-WMA----N-
R--------L-AP-------LV-----NH-------DS------------------------------------------
----------
>WP_015704624.1_MULTISPECIES__multifunctional_acylCoA_thioesterase_I_protease_I_lysophospholipase_L1__Klebsiella_
--------------------------------------------------------------------------------
------------------------------------------------------------ADTLLVLGDSLSAGYRM-A-
A-N-T-AWPALLNDKW------Q---AK-------------TTVVNASISGDTSQQGLARLPA-LLKQH-----Q-P---
--RWVLVELGGNDGLRGF----PP---QQTEQTLRTVIQ-DIKA--AKAQPLLMQIRLPANY-----GRRYNEAFSAIYP
QLAK-EFD-IPLLPFFMEE-VYL-----K-------------P-Q-----WMQDDGIHPNRDAQPFIA-D-WMA----T-
R--------L-AP-------LV-----NH-------DS------------------------------------------
----------
>WP_098066568.1_MULTISPECIES__multifunctional_acylCoA_thioesterase_I_protease_I_lysophospholipase_L1__Klebsiella_
--------------------------------------------------------------------------------
------------------------------------------------------------ADTLLVLGDSLSAGYRM-A-
G-N-T-AWPALLNDKW------Q---TK-------------TPVVNASISGDTSQQGLARLPA-LLKQH-----Q-P---
--RWVLVELGGNDGLRGF----PP---QQTEQTLRTILE-HIKA--ANAQPLLMQIRLPANY-----GRRYNEAFSAIYP
ALAK-EFD-IPLLPFFMEE-VYL-----K-------------P-Q-----WMQDDGIHPNRDAQPFIA-D-WMA----T-
R--------L-AP-------LV-----NH-------DS------------------------------------------
----------
>WP_049079717.1_MULTISPECIES__multifunctional_acylCoA_thioesterase_I_protease_I_lysophospholipase_L1__Klebsiella_
--------------------------------------------------------------------------------
------------------------------------------------------------ADTLLVLGDSLSAGYRM-A-
G-N-T-AWPALLNDKW------Q---TK-------------TPVVNASISGDTSQQGLARLPA-LLKQH-----Q-P---
--RWVLVELGGNDGLRGF----PP---QQTEQALRTIIE-HIKA--ANAQPLLMQIRLPANY-----GRRYNEAFSAIYP
ALAK-EFD-IPLLPFFMEE-VYL-----K-------------P-Q-----WMQDDGIHPNRDAQPFIA-D-WMA----T-
R--------L-AP-------LV-----NH-------DS------------------------------------------
----------
>WP_032692296.1_MULTISPECIES__multifunctional_acylCoA_thioesterase_I_protease_I_lysophospholipase_L1__Klebsiella_
--------------------------------------------------------------------------------
------------------------------------------------------------ADTLLVLGDSLSAGYRM-A-
G-N-T-AWPALLNDKW------Q---TK-------------TPVVNASISGDTSQQGLARLPA-LLKQH-----Q-P---
--RWVLVELGGNDGLRGF----PP---QQTEQTLRTIIE-HIKA--ADAQPLLMQIRLPANY-----GRRYNEAFSAIYP
ALAK-EFD-IPLLPFFMEE-VYL-----K-------------P-Q-----WMQDDGIHPNRDAQPFIA-D-WMA----T-
R--------L-AP-------LV-----NH-------DS------------------------------------------
----------
>WP_100780759.1_MULTISPECIES__multifunctional_acylCoA_thioesterase_I_protease_I_lysophospholipase_L1__Lelliottia_
--------------------------------------------------------------------------------
------------------------------------------------------------ADTLLVLGDSLSAGYRM-A-
A-T-A-AWPALLNDKW------Q---TQ-------------TPVLNASISGDTSQQGLARLPA-LLKQH-----Q-P---
--RWVLVELGGNDGLRGF----QP---QQTEETLRKIIT-DIQA--ANAQPLLMQIRLPANY-----GRRYNEAFSAIYP
KLAK-EFD-IPLLPFFMEE-VYL-----K-------------P-Q-----WMQDDGIHPNRDAQPFIA-D-WMA----T-
R--------L-AP-------LV-----KH-------DS------------------------------------------
----------
>WP_041689607.1_multifunctional_acylCoA_thioesterase_I_protease_I_lysophospholipase_L1__Lelliottia_amnigena_
--------------------------------------------------------------------------------
------------------------------------------------------------ADTLLVLGDSLSAGYRM-A-
A-T-A-AWPALLNDKW------Q---TK-------------TPVLNASISGDTSQQGLARLPA-LLKQH-----Q-P---
--RWVLVELGGNDGLRGF----QP---QQTEQTLRKIIQ-DIQA--ANAQPLLMQIRLPANY-----GRRYNESFSAIYP
KLAK-EFD-IPLLPFFMEE-VYL-----K-------------P-Q-----WMQDDGIHPNRDAQPFIA-D-WMA----T-
R--------L-AP-------LV-----KH-------DS------------------------------------------
----------
>WP_042320869.1_multifunctional_acylCoA_thioesterase_I_protease_I_lysophospholipase_L1__Enterobacter_cancerogenus_
--------------------------------------------------------------------------------
-------------------------------------------------------------DTLLILGDSLSAGYRM-A-
A-S-A-AWPALLNDKW------Q---SQ-------------TTVVNGSISGDTSQQGLSRLPA-LLKQH-----Q-P---
--RWVLVELGGNDGLRGF----QP---QQTEHTLRTILQ-EIKA--ANAQPLLMQIRLPANY-----GRRYNEAFSAIYP
KLAK-EFD-IPLLPFFMEE-VYL-----K-------------P-Q-----WMQDDGIHPNRDAQPFIA-D-WMA----T-
R--------L-AP-------LV-----KH-------DS------------------------------------------
----------
>WP_010428232.1_MULTISPECIES__multifunctional_acylCoA_thioesterase_I_protease_I_lysophospholipase_L1__Enterobacter_
--------------------------------------------------------------------------------
------------------------------------------------------------ADTLLILGDSLSAGYRM-A-
A-S-A-AWPALLNDKW------Q---TQ-------------TSVVNGSISGDTSQQGLSRLPA-LLKQH-----Q-P---
--RWVLVELGGNDGLRGF----QP---QQTEQTLRTILQ-EIKT--ANAQPLLMQIRLPANY-----GRRYNEAFSAIYP
KLAK-EFD-IPLLPFFMEE-VYL-----K-------------P-Q-----WMQDDGIHPNRDAQPFIA-D-WMA----T-
R--------L-AP-------LV-----KH-------DS------------------------------------------
----------
>WP_025206538.1_MULTISPECIES__multifunctional_acylCoA_thioesterase_I_protease_I_lysophospholipase_L1__Enterobacter_
--------------------------------------------------------------------------------
------------------------------------------------------------ADTLLVLGDSLSAGYRM-A-
A-N-A-AWPALLNDKW------Q---SK-------------TTVINGSISGDTSQQGLSRLPA-LLKQH-----Q-P---
--RWVLVELGGNDGLRGF----QP---QQTEQTLRTILK-DIKA--ANAQPLLMQIRLPANY-----GRRYNEAFSAIYP
KLAN-EFD-IPLLPFFMEE-VYL-----K-------------P-Q-----WMQDDGIHPNRDAQPFIA-D-WMA----T-
R--------L-AP-------LV-----KH-------DS------------------------------------------
----------
>WP_028012213.1_MULTISPECIES__multifunctional_acylCoA_thioesterase_I_protease_I_lysophospholipase_L1__Enterobacter_
--------------------------------------------------------------------------------
------------------------------------------------------------ADTLLILGDSLSAGYRM-A-
A-S-A-AWPALLNDKW------Q---SK-------------TTVINGSISGDTSQQGLSRLPA-LLKQH-----Q-P---
--RWVLVELGGNDGLRGF----QP---QQTEQTLRTILR-DIKA--ANAQPLLMQIRLPANY-----GRRYNEAFSAIYP
KLAK-EFD-IPLLPFFMEE-VYL-----K-------------P-Q-----WMQDDGIHPNRDAQPFIA-D-WMA----T-
R--------L-AP-------LV-----KH-------DS------------------------------------------
----------
>WP_032628733.1_MULTISPECIES__multifunctional_acylCoA_thioesterase_I_protease_I_lysophospholipase_L1__Enterobacter_
--------------------------------------------------------------------------------
------------------------------------------------------------ADTLLILGDSLSAGYRM-A-
A-S-A-AWPALLNEKW------Q---SK-------------TTVINGSISGDTSQQGLSRLPA-LLKQH-----Q-P---
--RWVLVELGGNDGLRGF----QP---QQTEQTLRTILQ-DIKA--ANAQPLLMQIRLPANY-----GRRYNEAFSAIYP
KLAK-EFD-IPLLPFFMEE-VYL-----K-------------P-Q-----WMQDDGIHPNRDAQPFIA-D-WMA----T-
R--------L-AP-------LV-----KH-------DS------------------------------------------
----------
>WP_032638589.1_MULTISPECIES__multifunctional_acylCoA_thioesterase_I_protease_I_lysophospholipase_L1__Enterobacter_cloacae_complex_
--------------------------------------------------------------------------------
------------------------------------------------------------ADTLLVLGDSLSAGYRM-A-
A-S-A-AWPALLNDKW------Q---SK-------------TTVVNGSISGDTSQQGLSRLPA-LLKQH-----Q-P---
--RWVLVELGGNDGLRGF----QP---QQTEQTLRTILQ-DIKA--ANAQPLLMQIRLPANY-----GRRYNEAFSAIYP
KLAK-EFD-IPLLPFFMEE-VYL-----K-------------P-Q-----WMQDDGIHPNRDAQPFIA-D-WMA----T-
R--------L-AP-------LV-----KH-------DS------------------------------------------
----------
>WP_032661743.1_MULTISPECIES__multifunctional_acylCoA_thioesterase_I_protease_I_lysophospholipase_L1__Enterobacter_
--------------------------------------------------------------------------------
------------------------------------------------------------ADTLLVLGDSLSAGYRM-A-
A-S-A-AWPALLNDKW------Q---SK-------------TSVINASISGDTSQQGLSRLPA-LLKQH-----Q-P---
--RWVLVELGGNDGLRGF----QP---QQTEQTLRTILQ-DIKA--ANAQPLLMQIRLPANY-----GRRYNEAFSAIYP
KLAK-EFD-IPLLPFFMEE-VYL-----K-------------P-Q-----WMQDDGIHPNRDAQPFIA-D-WMA----T-
R--------L-AP-------LV-----KH-------DS------------------------------------------
----------
>WP_032642013.1_MULTISPECIES__multifunctional_acylCoA_thioesterase_I_protease_I_lysophospholipase_L1__Enterobacter_
--------------------------------------------------------------------------------
------------------------------------------------------------ADTLLVLGDSLSAGYRM-A-
A-S-A-AWPALLNDKW------Q---SK-------------TAVINASISGDTSQQGLSRLPA-LLKQH-----Q-P---
--RWVLVELGGNDGLRGF----QP---QQTEQTLRTILQ-DIKA--ANAQPLLMQIRLPANY-----GRRYNEAFSAIYP
KLAK-EFD-IPLLPFFMEE-VYL-----K-------------P-Q-----WMQDDGIHPNRDAQPFIA-D-WMA----T-
R--------L-AP-------LV-----NH-------DS------------------------------------------
----------
>WP_028015818.1_MULTISPECIES__multifunctional_acylCoA_thioesterase_I_protease_I_lysophospholipase_L1__Enterobacter_
--------------------------------------------------------------------------------
------------------------------------------------------------ADTLLVLGDSLSAGYRM-A-
A-S-A-AWPALLNDKW------Q---SK-------------TAVINASISGDTSQQGLSRLPA-LLKQH-----Q-P---
--RWVLVELGGNDGLRGF----QP---QQTENTLRTILQ-DIRA--ANAQPLLMQIRLPANY-----GRRYNEAFSAIYP
KLAK-EFD-IPLLPFFMEE-VYL-----K-------------P-Q-----WMQDDGIHPNRDAQPFIA-D-WMA----T-
R--------L-AP-------LV-----KH-------DS------------------------------------------
----------
>WP_013095913.1_MULTISPECIES__multifunctional_acylCoA_thioesterase_I_protease_I_lysophospholipase_L1__Enterobacter_
--------------------------------------------------------------------------------
------------------------------------------------------------ADTLLVLGDSLSAGYRM-A-
A-S-A-AWPALLNEKW------Q---SK-------------TSVINASISGDTSQQGLSRLPA-LLKQH-----Q-P---
--RWVLVELGGNDGLRGF----QP---QQTEQTLRTILK-DIKA--ANAQPLLMQIRLPANY-----GRRYNEAFSAIYP
KLAN-EFD-IPLLPFFMEE-VYL-----K-------------P-N-----WMQDDGIHPNRDAQPFIA-D-WMA----T-
R--------L-AP-------LV-----NH-------DS------------------------------------------
----------
>WP_063451796.1_MULTISPECIES__multifunctional_acylCoA_thioesterase_I_protease_I_lysophospholipase_L1__Enterobacter_
--------------------------------------------------------------------------------
------------------------------------------------------------ADTLLVLGDSLSAGYRM-A-
A-S-A-AWPALLNDKW------Q---SG-------------TSVVNGSISGDTSQQGLSRLPA-LLKQH-----Q-P---
--RWVLVELGGNDGLRGF----PP---QQTEQTLRTILQ-TIKA--ANAQPLLMQIRLPANY-----GRRYNEAFSAIYP
KLAK-EFD-IPLLPFFMEE-VYL-----K-------------P-Q-----WMQDDGIHPNRDAQPFIA-D-WMA----T-
R--------L-AP-------LV-----KH-------DS--------SNS-------------------------------
----------
>WP_003858933.1_MULTISPECIES__multifunctional_acylCoA_thioesterase_I_protease_I_lysophospholipase_L1__Enterobacter_
--------------------------------------------------------------------------------
------------------------------------------------------------ADTLLILGDSLSAGYRM-A-
A-S-A-AWPALLNDKW------Q---SR-------------ASVVNGSISGDTSQQGLSRLPA-LLKQH-----Q-P---
--RWVLVELGGNDGLRGF----QP---QQTEQTLRTILQ-TIKA--ANAQPLLMQIRLPANY-----GRRYNEAFSAIYP
KLAK-EFD-IPLLPFFMEE-VYL-----K-------------P-Q-----WMQDDGIHPNRDAQPFIA-D-WMA----T-
R--------L-AP-------LV-----KH-------DS--------SNS-------------------------------
----------
>WP_032689237.1_MULTISPECIES__multifunctional_acylCoA_thioesterase_I_protease_I_lysophospholipase_L1__Raoultella_
---------------------------------------------------------------------------CRAM-
-------------------------------------------------------A----ADKLLVLGDSLSAGYRM-A-
A-S-A-AWPALLNDKW------Q---TT-------------TPVINASISGDTSQQGLARLPA-LLKQH-----Q-P---
--RWVLVELGGNDGLRGF----PP---QQTEQTLRTVIQ-DIKA--ANAQPLLMQIRLPANY-----GRRYNEAFSALYP
ALAK-EFD-IPLLPFFMEE-VYL-----K-------------P-Q-----WMQDDGIHPNRDAQPFIA-D-WMA----T-
R--------L-AP-------LV-----NH-------DS------------------------------------------
----------
>WP_041162005.1_multifunctional_acylCoA_thioesterase_I_protease_I_lysophospholipase_L1__Enterobacter_soli_
--------------------------------------------------------------------------------
-------------------------------------------------------------DTLLVLGDSLSAGYRM-A-
A-N-A-AWPALLNDKW------Q---TK-------------TPVINGSISGDTSQQGLARLPA-LLKQH-----Q-P---
--RWVLVELGGNDGLRGF----QP---QQTEQTLRTILQ-DIKA--ANAKPLLMQIRLPANY-----GRRYNEAFSAIYP
KLAK-EFD-IPLLPFFMEE-VYL-----K-------------P-Q-----WMQDDGIHPNHDAQPFIA-D-WMA----T-
R--------L-AP-------LV-----KH-------DS--------SHS-------------------------------
----------
>WP_061500119.1_multifunctional_acylCoA_thioesterase_I_protease_I_lysophospholipase_L1__Kosakonia_oryzendophytica_
--------------------------------------------------------------------------------
-------------------------------------------------------------DTLLILGDSLSAGYRM-A-
A-N-V-AWPALLNDKW------Q---QK-------------PAVVNASISGDTSQQGLARLPA-LLKEH-----Q-P---
--RWVLVELGGNDGLRGF----AP---QQTEQTLRQVVQ-TVKA--ANAEPLLMQIRLPANY-----GRRYNEAFSAIYP
KLAK-ELD-VPLLPFFMEE-VYL-----K-------------P-Q-----WMQDDGIHPNRDAQPFIA-D-WMA----T-
R--------L-AP-------LV-----NH-------DS------------------------------------------
----------
>WP_007373612.1_MULTISPECIES__multifunctional_acylCoA_thioesterase_I_protease_I_lysophospholipase_L1__Kosakonia_
--------------------------------------------------------------------------------
-------------------------------------------------------------DTLLILGDSLSAGYRM-A-
A-N-V-AWPALLNDKW------Q---QK-------------PTVVNASISGDTSQQGLSRLPA-LLKEH-----Q-P---
--NWVLVELGGNDGLRGF----AP---QQTEQTLRQVLQ-TIKA--ANAKPLLMQIRLPANY-----GRRYNEAFSAIYP
KLAK-ELD-VPLLPFFMEE-VYL-----K-------------P-Q-----WMQDDGIHPNRDAQPFIA-D-WMA----T-
R--------L-AP-------LV-----NH-------DS------------------------------------------
----------
>WP_017455699.1_multifunctional_acylCoA_thioesterase_I_protease_I_lysophospholipase_L1__Kosakonia_sacchari_
--------------------------------------------------------------------------------
------------------------------------------------------------ADTLLILGDSLSAGYRM-A-
A-N-A-AWPALLNDKW------Q---QK-------------PTVINASISGDTSQQGLARLPA-LLKEH-----Q-P---
--RWVLVELGGNDGLRGF----AP---QQTEQTLRQVVQ-AVKA--ANAQPLLMQIRLPANY-----GRRYNEAFSAIYP
KLAK-ELD-VPLLPFFMEE-VYL-----K-------------P-Q-----WMQDDGIHPNRDAQPFIA-E-WMA----M-
R--------L-AP-------LV-----NH-------DS------------------------------------------
----------
>WP_020456831.1_MULTISPECIES__multifunctional_acylCoA_thioesterase_I_protease_I_lysophospholipase_L1__Kosakonia_
--------------------------------------------------------------------------------
------------------------------------------------------------ADTLLILGDSLSAGYRM-A-
A-N-A-AWPALLNDKW------Q---QK-------------PTVINASISGDTSQQGLARLPA-LLKEH-----Q-P---
--RWVLVELGGNDGLRGF----AP---QQTEQTLRQVVQ-AVKA--ANAQPLLMQIRLPANY-----GRRYNEAFSAIYP
KLAK-ELD-VPLLPFFMEE-VYL-----K-------------P-Q-----WMQDDGIHPNRDAQPFIA-D-WMA----T-
R--------L-AP-------LV-----NH-------DS------------------------------------------
----------
>WP_064569065.1_multifunctional_acylCoA_thioesterase_I_protease_I_lysophospholipase_L1__Kosakonia_oryzae_
--------------------------------------------------------------------------------
------------------------------------------------------------ADTLLILGDSLSAGYRM-A-
A-N-A-AWPALLNDKW------Q---QK-------------PVVVNASISGDTSQQGLSRLPA-LLKEH-----Q-P---
--HWVLVELGGNDGLRGF----AP---QQTEQTLRQILQ-AIKA--ANAKPLLMQIRLPANY-----GRRYNEAFSAIYP
KLAK-ELD-VPLLPFFMEE-VYL-----K-------------P-Q-----WMQDDGIHPNRDAQPFIA-D-WMA----T-
R--------L-AP-------LV-----NH-------DS------------------------------------------
----------
>WP_090120634.1_multifunctional_acylCoA_thioesterase_I_protease_I_lysophospholipase_L1__Kosakonia_arachidis_
--------------------------------------------------------------------------------
------------------------------------------------------------ADTLLILGDSLSAGYRM-A-
T-N-V-AWPALLNDKW------Q---QK-------------PMVVNASISGDTSQQGLSRLPA-LLKEH-----Q-P---
--HWVLVELGGNDGLRGF----AP---QQTEQTLRQVLQ-AIKA--ANAKPLLMQIRLPANY-----GRRYNEAFSAIYP
KLAK-ELD-VPLLPFFMEE-VYL-----K-------------P-Q-----WMQDDGIHPNRDAQPFIA-D-WMA----T-
R--------L-AP-------LV-----KH-------DS------------------------------------------
----------
>WP_090137082.1_multifunctional_acylCoA_thioesterase_I_protease_I_lysophospholipase_L1__Kosakonia_oryziphila_
--------------------------------------------------------------------------------
------------------------------------------------------------ADTLLILGDSLSAGYRM-A-
A-S-V-AWPALLNDKW------Q---QK-------------PMVVNASISGDTSQQGLSRLPA-LLKEH-----Q-P---
--HWVLVELGGNDGLRGF----AP---QQTEQTLRQVLQ-AIKA--ANAKPLLMQIRLPANY-----GRRYNEAFSAIYP
KLAK-ELD-VPLLPFFMEE-VYL-----K-------------P-Q-----WMQDDGIHPNRDAQPFIA-D-WMA----T-
R--------L-AP-------LV-----KH-------DS------------------------------------------
----------
>WP_012904897.1_multifunctional_acylCoA_thioesterase_I_protease_I_lysophospholipase_L1__Citrobacter_rodentium_
--------------------------------------------------------------------------------
-------------------------------------------------------------DTLLILGDSLSAGYRM-S-
A-S-A-AWPALLNDKW------H---SK-------------TTIVNASISGDTSGQALARLPA-LLKQH-----Q-P---
--RWVLVELGGNDGLRGF----SP---AQTEQTLRTILQ-NVKA--ASAEPLLMQIRLPANY-----GRRYNETFSAIYP
KLAS-EFD-IPLLPFFMEE-VYL-----K-------------P-Q-----WMQDDGIHPNRDAQPFIA-D-WMA----K-
Q--------L-SP-------LV-----KY-------ES------------------------------------------
----------
>WP_038155048.1_multifunctional_acylCoA_thioesterase_I_protease_I_lysophospholipase_L1__Trabulsiella_guamensis_
--------------------------------------------------------------------------------
------------------------------------------------------------ADTVLVLGDSLSAGYRM-A-
A-N-A-AWPALLNEKW------Q---PQ-------------TRVINASISGDTAQQGLARLPA-LLKQH-----Q-P---
--DWVLVELGGNDGLRGF----QP---QQTEQTLRTILQ-DIKA--ANARPVLMQIRLPANY-----GRRYNEAFSAIYP
KLAG-EFS-VPLLPFFMEE-VYL-----K-------------P-Q-----WMQDDGIHPNRDAQPFIA-D-WMA----A-
R--------L-AP-------LV-----NH-------DS------------------------------------------
----------
>WP_087943258.1_multifunctional_acylCoA_thioesterase_I_protease_I_lysophospholipase_L1__Yokenella_regensburgei_
--------------------------------------------------------------------------------
-------------------------------------------------------------DTLLVLGDSLSAGYRM-A-
A-A-S-AWPALLNDKW------Q---PK-------------MTVINASISGDTSQQGLARLPA-LLKQH-----Q-P---
--RWVLVELGGNDGLRGF----PP---QQTEQTLRTVLQ-QLEA--AKVQPLLMQIRLPANY-----GRRYNEAFSAIYP
KLAG-EFN-IPLLPFFMEE-VYL-----K-------------P-Q-----WMQDDGIHPNRDAQPFIA-D-WMA----T-
R--------L-AP-------LV-----KH-------DS------------------------------------------
----------
>WP_100249949.1_multifunctional_acylCoA_thioesterase_I_protease_I_lysophospholipase_L1__Kluyvera_georgiana_
--------------------------------------------------------------------------------
------------------------------------------------------------ADTLLVLGDSLSAGYRM-A-
G-T-A-AWPALLNDKW------Q---PE-------------ITVINGSISGDTAQQGLARLPA-LLKQH-----Q-P---
--RWMLVELGGNDGLRGF----PP---QQIEQTLRTVLQ-QVKA--ANVQPLLMQIRLPANY-----GRRYNEAFSAVYP
KLAS-EFT-IPLLPFFMEE-VYL-----K-------------P-Q-----WMQDDGIHPNRDAQPFIA-D-WMA----T-
R--------L-AP-------LV-----NH-------DA--------GK--------------------------------
----------
>WP_001010568.1_multifunctional_acylCoA_thioesterase_I_protease_I_lysophospholipase_L1__Salmonella_bongori_
--------------------------------------------------------------------------------
------------------------------------------------------------ADTLLILGDSLSAGYRM-A-
A-S-T-AWPSLLNDKW------Q---NK-------------TPVINASISGDTSQQGLARLPA-LLQHH-----Q-P---
--RWVLVELGGNDGLRGF----AP---AQTEQTLRKIIQ-TVQA--ADAQPLLMQIHLPANY-----GRRYNESFSAIYP
KLAK-EFD-IPLLPFFMEE-VYL-----K-------------P-Q-----WMQDDGIHPNRDAQPFIA-D-WMA----K-
Q--------L-TP-------FL-----S----------------------------------------------------
----------
>WP_001010574.1_MULTISPECIES__multifunctional_acylCoA_thioesterase_I_protease_I_lysophospholipase_L1__Salmonella_
--------------------------------------------------------------------------------
-------------------------------------------------------------DTLLILGDSLSAGYRM-A-
A-S-A-AWPSLLNDKW------Q---NK-------------TSVVNASISGDTSQQGLARLPA-LLQQH-----H-P---
--RWVVVELGGNDGLRGF----AP---AQTEQTLRKIIQ-TVKA--ADAQPLLMQIHLPANY-----GRRYNESFSAIYP
KLAK-EFD-IPLLPFFMEE-VYL-----K-------------P-Q-----WMQDDGIHPNRDAQPFIA-D-WMA----K-
Q--------L-TP-------FL-----S----------------------------------------------------
----------
>WP_035891732.1_multifunctional_acylCoA_thioesterase_I_protease_I_lysophospholipase_L1__Siccibacter_colletis_
--------------------------------------------------------------------------------
------------------------------------------------------------ADTLLVLGDSLSAGYRM-S-
A-T-R-AWPALLNDKW------Q---SR----D--------TTVVNASISGDTSQQGLARLPA-LLKQH-----Q-P---
--RWVLIELGGNDGLRGF----QP---DAVAATLRNIIT-TVKA--ADAEPLLMQIRLPANY-----GRRYTEAFSAIYP
QLAK-EFD-IPLVPFFMEE-VYL-----K-------------P-G-----WMQDDGIHPSPDAQPFIA-D-WMA----T-
R--------L-AP-------LV-----NH-------DS------------------------------------------
----------
>WP_024550728.1_multifunctional_acylCoA_thioesterase_I_protease_I_lysophospholipase_L1__Siccibacter_turicensis_
--------------------------------------------------------------------------------
------------------------------------------------------------ADTLLVLGDSLSAGYRM-S-
A-T-S-AWPALLNEKW------Q---QR----D--------TKVVNASISGDTSQQGLARLPA-LLKQH-----Q-P---
--RWVLIELGGNDGLRGF----QP---DAVETTLRKIIT-TVKA--ADAEPLLMQIRLPANY-----GRRYNEAFGAIYP
QLAK-EFD-IPLVPFFMEE-VYL-----K-------------P-G-----WMQDDGIHPNRDAQPFIA-D-WMA----T-
R--------L-AP-------LV-----NH-------DS------------------------------------------
----------
>WP_081908669.1_multifunctional_acylCoA_thioesterase_I_protease_I_lysophospholipase_L1__Buttiauxella_noackiae_
--------------------------------------------------------------------------------
-------------------------------------------------------------DTLLILGDSLSAGYRM-S-
A-T-A-AWPALLDAKW------H---QQ----N--------TKVVNASISGDTAPQGLARLPS-LLKQH-----Q-P---
--RWVLIELGGNDGLRGF----QP---QAIEKSLRQIIN-DVKA--ANAQPLLMQIRLPANY-----GRRYNEAFSAIYP
QLAK-EFS-IPLLPFFMEE-VYL-----K-------------P-Q-----WMQDDGIHPNSDAQPFIA-D-WMS----S-
R--------L-AP-------LV-----NH-------NS------------------------------------------
----------
>WP_064517643.1_MULTISPECIES__multifunctional_acylCoA_thioesterase_I_protease_I_lysophospholipase_L1__Buttiauxella_
--------------------------------------------------------------------------------
-------------------------------------------------------------DTLLILGDSLSAGYRM-S-
A-T-A-AWPALLDAKW------H---QQ----N--------TKVVNASISGDTAPQGLARLPA-LLKQH-----Q-P---
--RWVLIELGGNDGLRGF----QP---QAIEKSLRQIIN-DVKA--ANAQPLLMQIRLPANY-----GRRYNESFSAIYP
QLAK-EFS-IPLLPFFMEE-VYL-----K-------------P-Q-----WMQDDGIHPNSDAQPFIA-D-WMS----S-
R--------L-AP-------LV-----KH-------DS------------------------------------------
----------
>WP_034493774.1_multifunctional_acylCoA_thioesterase_I_protease_I_lysophospholipase_L1__Buttiauxella_agrestis_
--------------------------------------------------------------------------------
-------------------------------------------------------------DTLLILGDSLSAGYRM-S-
A-T-A-AWPALLDKKW------N---QQ----N--------TKVVNASISGDTAPQGLARLPA-LLKQH-----Q-P---
--RWVLIELGGNDGLRGF----QP---QAIEKSLRQIIN-DVKA--ANAQPLLMQIRLPANY-----GRRYNESFSAIYP
QLAK-EFS-IPLLPFFMEE-VYL-----K-------------P-Q-----WMQDDGIHPNSDAQPFIA-D-WMS----S-
R--------L-AP-------LV-----NH-------DS------------------------------------------
----------
>WP_064548984.1_MULTISPECIES__multifunctional_acylCoA_thioesterase_I_protease_I_lysophospholipase_L1__Buttiauxella_
--------------------------------------------------------------------------------
-------------------------------------------------------------DTLLILGDSLSAGYRM-S-
A-T-A-AWPALLDTKW------Q---QQ----N--------TKVVNASISGDTAPQGLARLPA-LLKQH-----Q-P---
--RWVLIELGGNDGLRGF----QP---QAIEKSLRQIIT-DVKT--AKAQPLLMQIRLPANY-----GRRYNEAFSAIYP
QLAK-EFS-IPLLPFFMEE-IYL-----K-------------P-Q-----WMQDDGIHPNSDAQPFIA-D-WMS----S-
R--------L-AP-------LV-----KH-------DS------------------------------------------
----------
>WP_061275339.1_multifunctional_acylCoA_thioesterase_I_protease_I_lysophospholipase_L1__Cedecea_neteri_
--------------------------------------------------------------------------------
------------------------------------------------------------ADTLLILGDSLSAGYRM-A-
A-T-S-AWPALLDAKW------Q---PQ----N--------TKVVNASISGDTAAQGLSRLPA-LLKQH-----Q-P---
--RWVLVELGGNDGLRGF----QP---QEVEKTLKQVIT-DVKA--ANAQPLLMQIRLPANY-----GRRYNEAFSAIYP
QLAK-QFD-IPLLPFFMEE-VYL-----K-------------P-Q-----WMQDDGIHPNRDAQPFIA-D-WMA----T-
R--------L-TP-------LL-----SK---------------------------------------------------
----------
>WP_039899385.1_MULTISPECIES__multifunctional_acylCoA_thioesterase_I_protease_I_lysophospholipase_L1__Cedecea_
--------------------------------------------------------------------------------
------------------------------------------------------------ADTLLILGDSLSAGYRM-A-
A-N-G-AWPALLDAKW------Q---QQ----G--------TKVVNASISGDTAAQGLARLPA-LLKQH-----Q-P---
--RWVLVELGGNDGLRGF----QP---QAVEKTLRQAIT-DVKA--ANAEPMLMQIRLPANY-----GRRYNEAFSAIYP
QLAK-EFD-IPLLPFFMEE-VYL-----K-------------P-Q-----WMQDDGIHPNRDAQPFIA-D-WMA----T-
R--------L-AP-------LL-----SK---------------------------------------------------
----------
>WP_024557368.1_MULTISPECIES__multifunctional_acylCoA_thioesterase_I_protease_I_lysophospholipase_L1__Franconibacter_
--------------------------------------------------------------------------------
------------------------------------------------------------ADTLLVLGDSLSAGYRM-A-
A-N-A-AWPALLNDKW------Q---QR----D--------TRVVNASISGDTAQQGLARLPS-LLEQH-----K-P---
--RWVLIELGGNDGLRGF----AP---DAIAATLRQIIE-QVKA--AGAEPLLMQIRLPPNY-----GRRYTESFSAIYP
ELAK-EYS-APLLPFFMEE-IYL-----K-------------P-Q-----WMQDDGIHPNRDAQPYIA-D-WMA----T-
R--------L-AP-------LV-----KH-------DS------------------------------------------
----------
>WP_024551367.1_multifunctional_acylCoA_thioesterase_I_protease_I_lysophospholipase_L1__Franconibacter_helveticus_
--------------------------------------------------------------------------------
------------------------------------------------------------ADTLLVLGDSLSAGYRM-A-
A-N-A-AWPALLNDKW------Q---QQ----E--------TRVVNASISGDTAQQGLARLPS-LLEQH-----K-P---
--RWVLIELGGNDGLRGF----AP---DAIAATLRQIIE-QVKA--AGAEPLLMQIRLPPNY-----GRRYTESFSAIYP
ALAK-AYS-APLLPFFMEE-IYL-----K-------------P-Q-----WMQDDGIHPNRDAQPYIA-D-WMA----T-
R--------L-AP-------LV-----KH-------DS------------------------------------------
----------
>WP_038864274.1_MULTISPECIES__multifunctional_acylCoA_thioesterase_I_protease_I_lysophospholipase_L1__Cronobacter_
--------------------------------------------------------------------------------
------------------------------------------------------------ADTLLVLGDSLSAGYRM-A-
A-D-A-AWPALLNDKW------Q---QR----D--------VRVVNASISGDTAQQGLSRLPA-LLKQH-----Q-P---
--RWVLIELGGNDGLRGF----PP---ATLSATLTKIIE-QVKT--AGAQPMLMQIRLPANY-----GRRYNQAFEAIYP
ELAQ-SYS-IPLLPFFMEE-VYL-----K-------------P-Q-----WMQEDGIHPNRDAQPFIA-D-WMA----Q-
R--------L-AP-------LV-----KH-------DS------------------------------------------
----------
>WP_038884127.1_multifunctional_acylCoA_thioesterase_I_protease_I_lysophospholipase_L1__Cronobacter_dublinensis_
--------------------------------------------------------------------------------
------------------------------------------------------------ADTLLVLGDSLSAGYRM-A-
A-D-A-AWPALLNDKW------Q---QR----D--------VRVVNASISGDTAQQGLSRLPA-LLKQH-----Q-P---
--RWVLIELGGNDGLRGF----PP---ATISATLTKIIE-QVKT--AGAQPMLMQIRLPANY-----GRRYNQAFEAIYP
TLAQ-SSS-IPLLPFFMEE-VYL-----K-------------P-Q-----WMQDDGIHPNRDAQPFIA-D-WMA----Q-
R--------L-AP-------LV-----KH-------DS------------------------------------------
----------
>WP_007673569.1_multifunctional_acylCoA_thioesterase_I_protease_I_lysophospholipase_L1__Cronobacter_condimenti_
--------------------------------------------------------------------------------
------------------------------------------------------------ADTLLVLGDSLSAGYRM-A-
A-D-A-AWPALLNDKW------Q---QR----D--------VRVVNASISGDTAQQGLSRLPA-LLKQH-----Q-P---
--RWVLIELGGNDGLRGF----PP---DTLSATLKQIIE-QVKT--AGAEPLLMQIRLPANY-----GRRYNQAFEAIYP
ELAQ-SFS-IPLLPFFMEK-VYL-----K-------------P-Q-----WMQDDGIHPNRDAQPFIA-D-WMA----Q-
R--------L-AP-------LV-----KH-------DS------------------------------------------
----------
>WP_032983165.1_multifunctional_acylCoA_thioesterase_I_protease_I_lysophospholipase_L1__Cronobacter_malonaticus_
--------------------------------------------------------------------------------
------------------------------------------------------------ADTLLVLGDSLSAGYRM-A-
A-D-A-AWPALLNDKW------Q---QR----D--------VRVVNASISGDTAQQGLSRLPA-LLKQH-----Q-P---
--RWVLIELGGNDGLRGF----PP---DTLSATLRKIIE-QVKT--AGAEPLLMQIKLPANY-----GRRYNQVFEAIYP
ELAH-SFS-IPLLPFFMEE-VYL-----K-------------P-Q-----WMQDDGIHPNRDAQPFIA-D-WMA----Q-
R--------L-AP-------LV-----KH-------DS------------------------------------------
----------
>WP_038857952.1_MULTISPECIES__multifunctional_acylCoA_thioesterase_I_protease_I_lysophospholipase_L1__Cronobacter_
--------------------------------------------------------------------------------
------------------------------------------------------------ADTLLVLGDSLSAGYRM-A-
A-D-A-AWPALLNDKW------Q---QR----D--------VRVVNASISGDTAQQGLSRLPA-LLKQH-----Q-P---
--RWVLIELGGNDGLRGF----PP---DTLSATLRKIIE-QVKT--AGAEPLLMQIKLPANY-----GRRYNQAFEAIYP
ELAQ-SFS-IPLLPFFMEE-VYL-----K-------------P-Q-----WMQDDGIHPNRDAQPFIA-D-WMA----Q-
R--------L-AP-------LV-----KH-------DS------------------------------------------
----------
>WP_078005027.1_multifunctional_acylCoA_thioesterase_I_protease_I_lysophospholipase_L1__Izhakiella_australiensis_
--------------------------------------------------------------------------------
------------------------------------------------------------AQKLLVLGDSLSAGYRM-P-
A-G-V-AWPHLLNDKW------Q---HA-------------PEVINGSISGDTAAQGLARLPA-LLKQH-----Q-P---
--TWVLIELGGNDGLRGF----PP---QNIASDLQKAID-AVKA--AHAQPMLMQIRLPANY-----GRRYTEAFSAIYP
ELAR-KND-VPLVPFFMEQ-VYV-----K-------------P-E-----WMQQDGIHPNPDAQPFIT-G-LMD----N-
A--------L-KP-------LV-----KH-------E-------------------------------------------
----------
>WP_022622644.1_MULTISPECIES__multifunctional_acylCoA_thioesterase_I_protease_I_lysophospholipase_L1__Pantoea_
--------------------------------------------------------------------------------
-------------------------------------------------------------DTLLVLGDSLSAGYQM-S-
A-S-K-AWPSLLDKNW------Q---QQ-------------PRVINASISGDTAAQGLARLPA-LLKQH-----Q-P---
--QWVLIELGGNDGLRGF----PP---KDIEQTLSTIIE-QVKT--ARAKPILMQVRLPANY-----GRRYTDAFRAIYP
QLAK-QHD-IPLLPFFMEQ-VYL-----K-------------P-E-----WMQQDGIHPNPDAQPFIA-E-LMA----K-
E--------L-AP-------LV-----KQ---------------------------------------------------
----------
>WP_010671236.1_MULTISPECIES__multifunctional_acylCoA_thioesterase_I_protease_I_lysophospholipase_L1__Pantoea_
--------------------------------------------------------------------------------
-------------------------------------------------------------DTLMVLGDSLSAGYRM-S-
A-T-A-AWPSLLDKQW------Q---QK-------------PKVINASISGDTAAQGLARLPA-LLKQH-----Q-P---
--QWVLIELGGNDGLRGF----PP---DAIAQNLSKVID-DVKA--ANAKPLLMQIRLPANY-----GRRYTEAFSGIYP
GLAQ-QHN-IPLVPFFMEQ-VYL-----K-------------P-E-----WMQQDGIHPNPDAQPFIA-Q-LMA----K-
D--------L-AP-------LV-----KQ-------P-------------------------------------------
----------
>WP_021508637.1_MULTISPECIES__multifunctional_acylCoA_thioesterase_I_protease_I_lysophospholipase_L1__Pantoea_
--------------------------------------------------------------------------------
-------------------------------------------------------------DTLLILGDSLSAGYRM-S-
A-T-A-AWPSLLDKTW------Q---QQ-------------PKVVNASISGDTAGQGLARLPG-LLKQH-----Q-P---
--QWVLIELGGNDGLRGF----PP---QNIAQDLSKIID-QVKA--ANAQPLLMQIRLPANY-----GRRYTDAFSALYP
RLAQ-QYH-IPLVPFFMEQ-VYL-----K-------------P-E-----WMQQDGIHPNPDAQPFIA-N-LMA----E-
Q--------L-AP-------LV-----KH-------D-------------------------------------------
----------
>WP_034946310.1_multifunctional_acylCoA_thioesterase_I_protease_I_lysophospholipase_L1__Erwinia_oleae_
--------------------------------------------------------------------------------
------------------------------------------------------------AETLLVLGDSLSAGYRM-S-
A-N-V-AWPALLNDKW------Q---KS-------------PVIVNGSISGDTATQGLARLPA-LLKQH-----Q-P---
--RWVLIELGGNDGLRGF----PP---QSIEKDLSAIIT-QVKA--ANAQPLLMQVRLPVNY-----GRRYTESFSAMYP
RLAK-TFS-IPLLPFFMEQ-VYQ-----K-------------P-E-----WMQQDGIHPNPDAQPFIA-D-VMA----K-
E--------L-AP-------LV-----KH-------E-------------------------------------------
----------
>WP_016192225.1_multifunctional_acylCoA_thioesterase_I_protease_I_lysophospholipase_L1__Erwinia_tracheiphila_
--------------------------------------------------------------------------------
------------------------------------------------------------ADTLLVLGDSLSAGYQM-S-
A-T-A-AWPALLNDKW------Q---KS-------------PVIVNGSISGDTATQGLARLPP-LLKQH-----Q-P---
--RWVLIELGGNDGLRGF----PP---QDIAEDLSKIIM-QIKA--ADAQPLLMQIRLPANY-----GRRYTQSFSDIYP
RLAK-EFA-VPLVPFFMEQ-VYL-----K-------------P-E-----WMQQDGIHPAPDAQPFIA-D-FMA----K-
A--------L-VP-------LV-----KH-------E-------------------------------------------
----------
>WP_013201144.1_MULTISPECIES__multifunctional_acylCoA_thioesterase_I_protease_I_lysophospholipase_L1__Erwinia_
--------------------------------------------------------------------------------
------------------------------------------------------------ADTLLVLGDSLSAGYRM-S-
A-T-T-AWPALLNDKW------Q---KS-------------PTIINGSISGDTATQGLARLPS-LLKQH-----Q-P---
--RWVLIELGGNDGLRGF----PP---QNIEQDLSKIIA-QVKA--ANAQPLLMQIRLPANY-----GRRYTASFSDIYP
KLAK-ENA-IPLVPFFMEQ-VYL-----K-------------P-E-----WMQQDGIHPNPDAQPFIA-G-LMA----K-
E--------L-AP-------LV-----KH-------E-------------------------------------------
----------
>WP_034898416.1_multifunctional_acylCoA_thioesterase_I_protease_I_lysophospholipase_L1__Erwinia_typographi_
--------------------------------------------------------------------------------
------------------------------------------------------------AETLLVLGDSLSAGYRM-S-
A-T-A-AWPALLNDKW------Q---KT-------------PAIINGSISGDTATQGLARLPS-LLKQH-----Q-P---
--RWVLIELGGNDGLRGF----PP---KNIEQDLSKIIT-QVKA--ANAQPLLMQIRIPANY-----GRRYTKSFSDIYP
KLAK-EFS-IPLVPFFMEQ-VYL-----K-------------P-E-----WMQQDGIHPNPNAQPFIA-G-LMA----K-
E--------L-AP-------LV-----KH-------E-------------------------------------------
----------
>WP_048916881.1_multifunctional_acylCoA_thioesterase_I_protease_I_lysophospholipase_L1__Erwinia_aphidicola_
--------------------------------------------------------------------------------
------------------------------------------------------------ADTLLVLGDSLSAGYRM-S-
A-T-A-AWPALLNDKW------Q---KS-------------PLIVNGSISGDTATQGLARLPA-LLKQH-----Q-P---
--RWVLIELGGNDGLRGF----PP---QQVEQDLNQIIS-QVKA--ANAQPLLMQVMLPANY-----GKRYTQSFAAIYP
KVAK-QYS-IPLVPFFMEQ-VYL-----K-------------P-E-----WMQDDGIHPNPAAQPFIA-E-LMA----K-
E--------L-AP-------LV-----KH-------E-------------------------------------------
----------
>WP_062745111.1_multifunctional_acylCoA_thioesterase_I_protease_I_lysophospholipase_L1__Erwinia_persicina_
--------------------------------------------------------------------------------
------------------------------------------------------------AETLLVLGDSLSAGYRM-S-
A-S-A-AWPALLNDKW------Q---KS-------------PTIINGSISGDTATQGLARLPA-LLKQH-----Q-P---
--RWVLIELGGNDGLRGF----PP---QQIEQDLDQAIK-LVVA--ADAQPLLMQVRLPANY-----GKRYTESFAALYP
RLAE-KHA-IPLLPFFMEQ-VYL-----K-------------P-E-----WMQDDGIHPNPAAQPFIA-D-LMA----K-
N--------L-TP-------LV-----KH-------E-------------------------------------------
----------
>WP_034937547.1_multifunctional_acylCoA_thioesterase_I_protease_I_lysophospholipase_L1__Erwinia_mallotivora_
--------------------------------------------------------------------------------
------------------------------------------------------------ADTLLVLGDSLSAGYRM-S-
A-S-A-AWPALLNDKW------Q---KS-------------PAVINGSISGDTATQGLARLPA-LLKQH-----Q-P---
--RWVLIELGGNDGLRGF----PP---QNIAQDLSKIIN-QVKA--ANAQPLLMQIRLPANY-----GRRYTESFSGIYP
KLAQ-ELS-VPLVPFFMEQ-VYL-----K-------------P-E-----WMQPDGIHPAADAQPFIA-E-LMA----K-
T--------L-AP-------LV-----KH-------ES--------SALQETNR--------------------------
----------
>WP_041474129.1_multifunctional_acylCoA_thioesterase_I_protease_I_lysophospholipase_L1__Erwinia_pyrifoliae_
--------------------------------------------------------------------------------
------------------------------------------------------------ADTLLVLGDSLSAGYRM-S-
A-S-A-AWPALLNEKW------Q---KS-------------PAIINGSISGDTTAQGLARLPA-LLKQH-----Q-P---
--RWVLIELGGNDGLRGF----PP---QQVEQDLNQAIA-QIQA--AKAQPLLMQVRLPANY-----GKRYTDSFAAIYP
RLAS-QHA-IPLVPFFMEQ-VYL-----K-------------P-E-----WMQDDGIHPNPVAQPFIA-D-LMA----K-
Q--------L-AF-------LV-----KH-------QA--------SDSVGNDG--------------------------
----------
>WP_026111471.1_multifunctional_acylCoA_thioesterase_I_protease_I_lysophospholipase_L1__Erwinia_toletana_
--------------------------------------------------------------------------------
-------------------------------------------------------------DTLLVLGDSLSAGYRM-S-
A-S-A-AWPALLNDKW------Q---KQ-------------PDVINGSISGDTATQGLSRLPA-LLKQH-----Q-P---
--RWVLIELGGNDGLRGF----PP---QNVEQDLRKIIG-DIQA--AKAQPLLMQIRLPANY-----GRRYNEAFSGIYP
KLAQ-EYN-IPLVSFFMEQ-VYL-----K-------------P-E-----WMQQDGIHPNPDAQPFIA-D-LMA----R-
E--------L-AP-------LV-----KH-------E-------------------------------------------
----------
>WP_052899388.1_multifunctional_acylCoA_thioesterase_I_protease_I_lysophospholipase_L1__Erwinia_iniecta_
--------------------------------------------------------------------------------
-------------------------------------------------------------ESLLILGDSLSAGYRM-S-
A-S-A-AWPALLNDKW------Q---KK-------------PTVINGSISGDTATQGLSRLPA-LLKQH-----Q-P---
--KWVLIELGGNDGLRGF----PP---QNIEQDLRQIIT-DIKA--ANAQPLLMQIRLPANY-----GRRYNEAFSGIYP
RLAQ-EYN-IPLIPFFMEQ-VYL-----K-------------P-E-----WMQQDGIHPNPDAQSFIA-D-LMA----R-
Q--------L-SP-------LV-----KH-------E-------------------------------------------
----------
>WP_038630093.1_multifunctional_acylCoA_thioesterase_I_protease_I_lysophospholipase_L1__Mixta_calida_
--------------------------------------------------------------------------------
-------------------------------------------------------------DTLLVLGDSLSAGYRM-S-
A-G-E-AWPALLDKKW------R---QQ-------------PQVVNGSISGDTAAQGLARLPA-LLQQH-----K-P---
--RWVLIELGGNDGLRGF----PP---QNIEQDLRKIIT-TVQA--ANAEPLLMQIRLPANY-----GRRYTEAFSNIYP
KLAQ-QYN-VPLVPFFMEQ-VYL-----Q-------------P-Q-----WMQQDGIHPAPDAQDFIT-E-LMD----K-
A--------L-TP-------LV-----KH-------ES------------------------------------------
----------
>WP_051124017.1_MULTISPECIES__multifunctional_acylCoA_thioesterase_I_protease_I_lysophospholipase_L1__Dickeya_
--------------------------------------------------------------------------------
------------------------------------------------------------ADTLLVLGDSLSAGYRM-A-
A-N-Q-AWPALLHANW------Q---SR----PD--T-S-AIHVVNASISGDTATQGLARVPA-LLQQH-----Q-P---
--RWVLIELGGNDGLRGF----PP---QNLERDLGEIIT-RIKA--ANSQPLLMQIRLPANY-----GKRYTESFSAVYP
RVAK-TFD-VPLLPFFMEQ-VYL-----K-------------P-E-----WMQDDGIHPNRDAQPFIA-D-VMA----K-
Q--------L-EPV------VA-----AH-------HE------------------------------------------
----------
>WP_024108475.1_multifunctional_acylCoA_thioesterase_I_protease_I_lysophospholipase_L1__Dickeya_dianthicola_
--------------------------------------------------------------------------------
------------------------------------------------------------ADTLLVLGDSLSAGYRM-A-
A-N-Q-AWPSLLDATW------Q---SR----SP--A-P-KVRVVNASISGDTATQGVARLST-LLQQH-----Q-P---
--RWVLIELGGNDGLRGF----PP---QNLERDLTSVIT-QVKA--AHAQPLLMQIRLPANY-----GRRYTESFSAVYP
RLAK-TFD-IPLLPFFMEQ-VYL-----K-------------P-E-----WMQDDGIHPNRDAQPFIA-G-WMA----Q-
Q--------L-EPV------IN-----QH---------------------------------------------------
----------
>WP_050570000.1_MULTISPECIES__multifunctional_acylCoA_thioesterase_I_protease_I_lysophospholipase_L1__Dickeya_
--------------------------------------------------------------------------------
------------------------------------------------------------ADTLLVLGDSLSAGYRM-A-
A-N-Q-AWPTLLDATW------Q---SR----SP--A-P-KVRVVNASISGDTATQGLARLST-LLQQH-----Q-P---
--RWVLIELGGNDGLRGF----PP---QNVERDLAGIIT-QVKT--ANAQPLLMQIRLPANY-----GRRYTESFSAVYP
RLAK-TFD-IPLLPFFMEQ-VYL-----K-------------P-E-----WMQDDGIHPNRDAQPFIA-G-WMA----K-
Q--------L-DPV------IN-----QH---------------------------------------------------
----------
>WP_013316922.1_multifunctional_acylCoA_thioesterase_I_protease_I_lysophospholipase_L1__Dickeya_dadantii_
--------------------------------------------------------------------------------
------------------------------------------------------------ADTLLVLGDSLSAGYRM-A-
A-N-Q-AWPSLLDATW------Q---SS----SP--A-P-KVRVVNASISGDTATQGLARLST-LLQQH-----Q-P---
--RWVLIELGGNDGLRGF----PP---QNVERDLASIIT-QVKT--ANAQPLLMQIRLPANY-----GRRYTESFSAVYP
RLAK-TFD-IPLLPFFMEQ-VYL-----K-------------P-E-----WMQDDGIHPNRDAQPFIA-G-WMA----K-
Q--------L-EPV------VN-----QH---------------------------------------------------
----------
>WP_023637674.1_multifunctional_acylCoA_thioesterase_I_protease_I_lysophospholipase_L1__Dickeya_solani_
--------------------------------------------------------------------------------
------------------------------------------------------------ADTLLVLGDSLSAGYRM-A-
A-N-Q-AWPSLLDANW------Q---SS----SP--A-P-KVRVVNASISGDTATQGLARLST-LLQQH-----Q-P---
--RWVLIELGGNDGLRGF----PP---LNVERDLASIIT-QVKT--ANARPLLMQIRLPANY-----GRRYTESFSAVYP
RLAK-TFD-IPLLPFFMEQ-VYL-----K-------------P-E-----WMQDDGIHPNRDAQPFIA-G-WMA----K-
Q--------L-EPV------VN-----QH---------------------------------------------------
----------
>WP_081977403.1_multifunctional_acylCoA_thioesterase_I_protease_I_lysophospholipase_L1__Dickeya_undicola_
--------------------------------------------------------------------------------
------------------------------------------------------------ADTLLVLGDSLSAGYRM-A-
A-N-Q-AWPSLLDATW------Q---SR----SP--T-P-KVRVVNASISGDTATQGLSRLPT-LLQQH-----Q-P---
--RWVLIEMGGNDGLRGF----PP---QNIERDLASIIT-QVKA--ANAQPLLMQIRLPANY-----GRRYTESFSAVYP
RLAK-TFD-IPLLPFFMEQ-VYL-----K-------------P-E-----WMQDDGIHPNRDAQPFIA-E-WMA----K-
Q--------L-GPV------IN-----QH---------------------------------------------------
----------
>WP_036109960.1_MULTISPECIES__multifunctional_acylCoA_thioesterase_I_protease_I_lysophospholipase_L1__Mangrovibacter_
--------------------------------------------------------------------------------
------------------------------------------------------------ADTLLILGDSLSAGYRM-S-
A-N-S-AWPAKLNEKW------Q---AK----Q--------IDVVNASISGDTAAQGLARLPG-LLAQH-----H-P---
--RWVLIELGGNDGLRGF----AP---QTISETLGKIIT-QVNA--ANAQPVLMQIRLPPNY-----GRRYTEAFQAIYP
QLAE-KYA-IPLLPFFMEE-VYL-----K-------------P-Q-----WMQDDGIHPNPDAQPFIA-N-WMA----E-
K--------L-APL------LV-----KH-------ES------------------------------------------
----------
>WP_002439031.1_multifunctional_acylCoA_thioesterase_I_protease_I_lysophospholipase_L1__Shimwellia_blattae_
--------------------------------------------------------------------------------
-------------------------------------------------------------DTLLVLGDSLSAGYRM-P-
A-E-E-AWPALLDKQW------E---KR----Q--------IRVINASISGDTAAQGLARLPT-LLAEH-----K-P---
--RWVVIELGGNDGLRGF----PP---AGIAATLSQIIS-QVKA--ARARPILVQIHLPANY-----GRRYNESFGAIYA
TLAA-SND-IPLLPFFMEE-VYL-----K-------------P-Q-----WMQDDGIHPNASAQPFIA-D-WMA----Q-
H--------L-NP-------LV-----NH-------DS------------------------------------------
----------
>WP_095701874.1_multifunctional_acylCoA_thioesterase_I_protease_I_lysophospholipase_L1__Pectobacterium_polaris_
--------------------------------------------------------------------------------
------------------------------------------------------------ADTLLILGDSLSAGYQM-P-
A-A-N-AWPTLLNTQW------Q---TQ----KK--G----IAVVNASISGDTTAQGLARIPA-LLKQH-----Q-P---
--RWVLIELGGNDGLRGF----PA---ANIEQDLTKIIT-LVKQ--ANAQPLLMQIRLPTNY-----GRRYTESFSNIYP
KLAE-QFA-LPLLPFFMEQ-VYL-----K-------------P-E-----WMMEDGIHPTRDAQPFIA-E-WMA----K-
Q--------L-EP-------LV-----NH-------ES------------------------------------------
----------
>WP_100675286.1_multifunctional_acylCoA_thioesterase_I_protease_I_lysophospholipase_L1__Pectobacterium_atrosepticum_
--------------------------------------------------------------------------------
------------------------------------------------------------ADTLLILGDSLSAGYQM-P-
A-A-N-AWPTLLNTQW------Q---TQ----KK--G----IAVVNASISGDTTAQGLARLPA-LLKQH-----Q-P---
--RWVLIELGGNDGLRGF----PA---PNIEQDLAKIIT-LVKQ--ANAKPLLMQVRLPTNY-----GRRYTESFSNIYP
KLAE-QFA-LPLLPFFMEQ-VYL-----K-------------P-E-----WIMEDGIHPTRDAQPFIA-E-WMA----K-
Q--------L-EP-------LV-----NH-------ES------------------------------------------
----------
>WP_051155509.1_multifunctional_acylCoA_thioesterase_I_protease_I_lysophospholipase_L1__Leminorella_grimontii_
--------------------------------------------------------------------------------
-------------------------------------------------------------DTLLILGDSLSAGFRL-P-
I-E-Q-AWASQLGDRW------K---DQ--------P-N-APKVINASISGDTAAQGLARLPE-LLKTH-----Q-P---
--RWVLVELGANDGLRGF----PT---ADIERDLTQIIT-VIKQ--ANAQPLLMQIRITPNY-----GKRYTDAFTAIYP
KLAQ-EQN-VPLLPYFMEK-VVV-----K-------------P-E-----WMQSDGLHPTADAQPFIA-D-FMA----Q-
A--------L-AP-------YV-----GL--------L--------QSTTPAKQS-------------------------
----------
>WP_074820840.1_multifunctional_acylCoA_thioesterase_I_protease_I_lysophospholipase_L1__Pragia_fontium_
--------------------------------------------------------------------------------
-------------------------------------------------------------DTLLILGDSLSAGYQL-P-
I-Q-Q-AWATRLSERW------K---NI--------P-N-APQVINASISGDTAAQGLARLPE-LLKTH-----Q-P---
--RWVLIELGANDGLRGF----PT---ADIERDLTQIIT-LVKQ--ANAQPLLMQIRITPNY-----GRRYTDAFTAIYP
KLAQ-ENQ-LPLLPFFMEK-VAI-----K-------------P-E-----WMQSDGLHPTAEAQPFIT-D-LME----Q-
A--------L-AP-------YV-----GL-------NV--------QKTAE-----------------------------
----------
>WP_029095510.1_multifunctional_acylCoA_thioesterase_I_protease_I_lysophospholipase_L1__Budvicia_aquatica_
--------------------------------------------------------------------------------
-------------------------------------------------------------DTLLILGDSLSAGYQL-P-
I-Q-Q-AWATQLSERW------K---NT--------P-G-APQIINASISGDTAAQGLDRLPE-LLKNH-----Q-P---
--HWVLIEMGANDGLRGF----PP---ADIERDLSQIIT-LVKQ--AKAQPLLMQIRITPNY-----GRRYTESFAAIYP
KLAE-QYQ-VPLLPFFMEK-VVI-----K-------------P-E-----WMQPDGLHPTADVQPFIA-D-FME----Q-
T--------L-AP-------YV-----GL--------------------TPAKQAK------------------------
----------
>WP_002208573.1_MULTISPECIES__multifunctional_acylCoA_thioesterase_I_protease_I_lysophospholipase_L1__Yersinia_pseudotuberculosis_complex_
--------------------------------------------------------------------------------
------------------------------------------------------------TDTLLILGDSLSAGYRL-P-
I-A-Q-AWPSLLDKKW------Q---AT--------P-S-LPKVVNASISGDTAAQGLARLPA-LLKQH-----Q-P---
--RWVLIELGANDALRGF----PT---QDIQRDLSEIIN-QITA--AKAQPLLMQIRIPPNY-----GRRYTDAFTAIYP
QLAQ-QFD-IPLLPFFMEQ-VAV-----K-------------P-E-----WMQDDGLHPNGDAQPFIA-D-WMA----Q-
Q--------L-KP-------LV-----VD-------PK------------------------------------------
----------
>WP_025382902.1_multifunctional_acylCoA_thioesterase_I_protease_I_lysophospholipase_L1__Yersinia_similis_
--------------------------------------------------------------------------------
------------------------------------------------------------TDTLLILGDSLSAGYRL-P-
I-A-Q-AWPSLLDKKW------Q---AT--------P-S-LPKVVNASISGDTAAQGLARLPA-LLKQH-----Q-P---
--RWVLIELGANDALRGF----PT---QDIQRDLSEIIN-QITA--AKAQPLLMQIRIPPNY-----GRRYTDAFTAIYP
QLMQ-QFG-IPLIPFFMEQ-VAV-----K-------------P-E-----WMQDDGLHPNGDAQPFIA-D-WMA----Q-
Q--------L-KP-------LV-----VD-------PK------------------------------------------
----------
>WP_025377476.1_MULTISPECIES__multifunctional_acylCoA_thioesterase_I_protease_I_lysophospholipase_L1__Yersinia_
--------------------------------------------------------------------------------
------------------------------------------------------------TDTLLILGDSLSAGYRL-P-
I-A-Q-AWPSRLDKTW------Q---AT--------P-A-LPKVVNASISGDTAAQGLARLPA-LLQQH-----Q-P---
--RWVLIELGANDGLRGF----PT---ADIERDLRQIIT-LIKQ--AKAQPLLMQIRIPPNY-----GRRYTDAFTAMYP
QLAQ-QFN-IPLVPFFMEQ-VAV-----K-------------P-E-----WMQDDGLHPNAEAQPFIA-D-WMA----Q-
Q--------L-QP-------LV-----TN-------KS------------------------------------------
----------
>WP_042807019.1_multifunctional_acylCoA_thioesterase_I_protease_I_lysophospholipase_L1__Yersinia_massiliensis_
--------------------------------------------------------------------------------
------------------------------------------------------------TDTLLILGDSLSAGYRL-P-
I-A-E-AWPSRLDKTW------Q---ST--------P-S-LPKVVNASISGDTAAQGLARLPA-LLKQH-----Q-P---
--RWVLIELGANDGLRGF----PT---QDIQRDLTQIIN-LVKE--AKAEPLLMQIRIPPNY-----GRRYTDAFTAMYP
QLAQ-QFG-ISLVPFFMEQ-VAV-----K-------------P-E-----WMQDDGLHPNAEAQPFIA-D-WAA----K-
Q--------L-KP-------LI-----TT-------Q-------------------------------------------
----------
>WP_049614956.1_multifunctional_acylCoA_thioesterase_I_protease_I_lysophospholipase_L1__Yersinia_pekkanenii_
--------------------------------------------------------------------------------
------------------------------------------------------------TDTLLILGDSLSAGYRL-P-
I-A-E-AWPSRLDKTW------Q---GT--------P-S-LPKVVNASISGDTAAQGLARLPA-LLKQH-----Q-P---
--RWVLIELGANDGLRGF----PT---QDIQRDLTQIIT-LIKE--AKAQPLLMQIRIPPNY-----GRRYTDAFTAMYP
QLAQ-QFG-IPLIPFFMEQ-VAV-----K-------------P-Q-----WMQDDGLHPNAEAQPFIA-E-WMG----E-
Q--------L-KP-------LV-----AL-------H-------------------------------------------
----------
>WP_032819878.1_multifunctional_acylCoA_thioesterase_I_protease_I_lysophospholipase_L1__Yersinia_kristensenii_
--------------------------------------------------------------------------------
------------------------------------------------------------TDTLLILGDSLSAGYRL-P-
I-A-E-AWPSRLDKTW------Q---AT--------P-S-LPKVVNASISGDTAAQGLARLPA-LLKQH-----Q-P---
--RWVLIELGANDGLRGF----PP---QDIQRDLTQVIN-QIKE--AKAQPLLMQIRIPPNY-----GRRYTDAFTAMYP
QLAQ-QFG-IPLVPFFMEQ-VAV-----K-------------P-E-----WMQDDGLHPNAEAQPFIA-E-WMS----Q-
Q--------L-KP-------LV-----AV-------Q-------------------------------------------
----------
>WP_050112911.1_multifunctional_acylCoA_thioesterase_I_protease_I_lysophospholipase_L1__Yersinia_thracica_
--------------------------------------------------------------------------------
------------------------------------------------------------TDTLLILGDSLSAGYRL-P-
I-A-E-AWPSRLDKTW------Q---AT--------P-S-LPKVVNASISGDTAAQGLARLPA-LLKQH-----Q-P---
--RWVLIELGANDGLRGF----PP---QDIQRDLTHIIN-QIKE--AKAQPLLMQIRIPPNY-----GRRYTDAFAAMYP
QLAQ-QFG-IPLVPFFMEQ-VAV-----K-------------P-E-----WMQDDGLHPNAEAQPFIA-D-WMA----Q-
Q--------L-KP-------LV-----TN-------KK------------------------------------------
----------
>WP_038631634.1_MULTISPECIES__multifunctional_acylCoA_thioesterase_I_protease_I_lysophospholipase_L1__Yersinia_
--------------------------------------------------------------------------------
------------------------------------------------------------TDTLLILGDSLSAGYRL-P-
I-A-E-AWPSRLDKTW------Q---AT--------P-S-LPKVVNASISGDTAAQGLARLPA-LLKQH-----Q-P---
--RWVLIELGANDGLRGF----PP---QDIQRDLTQVIN-QIKE--AKAQPLLMQIRIPPNY-----GRRYTDAFAAMYP
QLAQ-QFG-IPLVPFFMEQ-VAV-----K-------------P-E-----WMQDDGLHPNAEAQPFIA-D-WMA----Q-
Q--------L-KP-------LV-----TN-------KK--------L---------------------------------
----------
>WP_042548529.1_multifunctional_acylCoA_thioesterase_I_protease_I_lysophospholipase_L1__Yersinia_aldovae_
--------------------------------------------------------------------------------
------------------------------------------------------------TDTLLILGDSLSAGYRL-P-
I-A-E-AWPSRLDKTW------Q---AT--------P-L-LPKVVNASISGDTAAQGLARLPA-LLKQH-----Q-P---
--RWVLIELGANDGLRGF----PP---QDIQRDLTQVIN-QILE--AKAQPLLMQIRIPPNY-----GRRYTDAFSAMYP
QLAQ-QFG-IPLVPFFMEQ-VAV-----K-------------P-E-----WMQDDGLHPNAQAQPFIA-D-WMA----Q-
Q--------L-KP-------LV-----TN-------KS------------------------------------------
----------
>WP_005167777.1_MULTISPECIES__multifunctional_acylCoA_thioesterase_I_protease_I_lysophospholipase_L1__Yersinia_
--------------------------------------------------------------------------------
------------------------------------------------------------TDTLLILGDSLSAGYRL-P-
I-A-E-AWPSRLDKTW------Q---AT--------P-S-LPKVVNASISGDTAAQGLARLPA-LLKQH-----Q-P---
--RWVLIELGANDGLRGF----PP---QDIQRDLTQVIN-LIKE--AKAQPLLMQIRIPPNY-----GRRYTDAFSAMYP
QLAQ-QFG-IPLVPFFMEQ-VAV-----K-------------P-E-----WMQDDGLHPNAQAQPFIA-D-WMA----Q-
Q--------L-KP-------LV-----TN-------KS------------------------------------------
----------
>WP_050130695.1_MULTISPECIES__multifunctional_acylCoA_thioesterase_I_protease_I_lysophospholipase_L1__Yersinia_
--------------------------------------------------------------------------------
------------------------------------------------------------TDTLLILGDSLSAGYRL-P-
I-A-E-AWPSRLDKTW------Q---AT--------P-S-LPKVVNASISGDTAAQGLARLPA-LLKQH-----Q-P---
--RWVLIELGANDGLRGF----PP---QDIQRDLTQVIN-LIKE--AKAQPLLMQIRIPPNY-----GRRYTDAFSAMYP
QLAQ-QFG-IPLVPFFMEQ-VAV-----K-------------P-E-----WMQDDGLHPNAQAQPFIA-D-WMA----Q-
Q--------L-KP-------LV-----TS-------KQ------------------------------------------
----------
>WP_050099246.1_MULTISPECIES__multifunctional_acylCoA_thioesterase_I_protease_I_lysophospholipase_L1__Yersinia_
--------------------------------------------------------------------------------
------------------------------------------------------------TDTLLILGDSLSAGYRL-P-
I-A-E-AWPSRLDKTW------Q---AT--------P-S-LPKVINASISGDTAAQGLARLPA-LLKQH-----Q-P---
--RWVLIELGANDGLRGF----PT---QDIQRDLTQIIN-LVKE--AKAQPLLMQIRIPPNY-----GRRYTEAFTAMYP
QLAQ-QFG-IPLVPFFMEH-VAV-----K-------------P-E-----WMQDDGLHPNAEAQPFIA-D-WMA----Q-
Q--------L-KP-------LV-----SH---------------------------------------------------
----------
>WP_048619534.1_multifunctional_acylCoA_thioesterase_I_protease_I_lysophospholipase_L1__Yersinia_aleksiciae_
--------------------------------------------------------------------------------
------------------------------------------------------------TDTLLILGDSLSAGYRL-P-
I-A-E-AWPTRLDKTW------Q---VT--------P-A-LPKVVNASISGDTAAQGLARLPA-LLKQH-----Q-P---
--RWVLIELGANDGLRGF----PT---QDIQRDLTQIIN-LVKE--VNAQPLLMQIRIPPNY-----GRRYTDAFTAMYP
QLAQ-QFD-IPLVPFFMEH-VAV-----K-------------P-E-----WMQDDGLHPNAEAQPFIA-D-WMA----Q-
Q--------L-KP-------LV-----TN-------KQ------------------------------------------
----------
>WP_049602763.1_multifunctional_acylCoA_thioesterase_I_protease_I_lysophospholipase_L1__Yersinia_bercovieri_
--------------------------------------------------------------------------------
------------------------------------------------------------TDTLLILGDSLSAGYRL-P-
I-A-E-AWPTRLDKTW------Q---NN--------S-S-LPKVVNASISGDTAAQGLARLPA-LLKQH-----Q-P---
--RWVLIELGANDGLRGF----PT---QDIQRDLTQIIN-LVKE--AKAEPLLMQIRIPPNY-----GRRYTDAFTAIYP
QLAQ-QFG-IPLVPFFMEQ-VAV-----K-------------P-E-----WMQDDGLHPNAEAQPFIA-D-WMA----Q-
Q--------L-KP-------LV-----TN-------KQ------------------------------------------
----------
>WP_032813011.1_multifunctional_acylCoA_thioesterase_I_protease_I_lysophospholipase_L1__Yersinia_mollaretii_
--------------------------------------------------------------------------------
------------------------------------------------------------TDTLLILGDSLSAGYRL-P-
I-A-E-AWPSRLDKTW------Q---AT--------P-T-LPKVVNASISGDTAAQGLARLPA-LLKQH-----Q-P---
--RWVLIELGANDGLRGF----PT---QDIQRDLTQIIN-LVQK--AKAQPLLMQIRIPPNY-----GRRYTDAFTALYP
QLAE-QFS-IPLVPFFMEH-VAV-----K-------------P-E-----WMQDDGLHPNAEAQPFIA-E-WMA----Q-
Q--------L-KP-------LV-----IN-------VQ------------------------------------------
----------
>WP_032905627.1_MULTISPECIES__multifunctional_acylCoA_thioesterase_I_protease_I_lysophospholipase_L1__Yersinia_
--------------------------------------------------------------------------------
------------------------------------------------------------TDTLLILGDSLSAGYRL-P-
I-A-E-AWPSRLDKTW------Q---GT--------P-S-LPKVVNASISGDTAAQGLARLPA-LLKQH-----Q-P---
--RWVLIELGANDGLRGF----PT---QDIQRDLTQIIN-QILE--AKAQPLLMQIRIPPNY-----GRRYTDAFTAMYP
QLAQ-QFN-IPLVPFFMEA-VAV-----K-------------P-Q-----WMQDDGLHPNAAAQPFIA-D-WMA----Q-
Q--------L-KP-------LV-----AI-------HQ------------------------------------------
----------
>WP_032912216.1_multifunctional_acylCoA_thioesterase_I_protease_I_lysophospholipase_L1__Yersinia_frederiksenii_
--------------------------------------------------------------------------------
------------------------------------------------------------NDTLLILGDSLSAGYRL-P-
I-A-Q-AWPSLLDKTW------Q---TT--------P-S-LPKVVNASISGDTAAQGLARLPA-LLKQH-----Q-P---
--RWVLIELGANDGLRGF----PT---QDIQRDLTQVIN-LIKD--AKAQPLLMQIRIPPNY-----GRRYTDAFTAMYP
QLAQ-QFD-IPLVPFFMEQ-VAV-----K-------------P-E-----WMQDDGLHPNAEAQPFIA-Q-WMA----Q-
Q--------L-KP-------LV-----IK---------------------------------------------------
----------
>WP_032816872.1_multifunctional_acylCoA_thioesterase_I_protease_I_lysophospholipase_L1__Yersinia_rohdei_
--------------------------------------------------------------------------------
------------------------------------------------------------TDTLLILGDSLSAGYRL-P-
I-A-Q-AWPSQLDKTW------Q---AD----SSL-P-A-LPKIVNASISGDTVAQGLARLPA-LLKQH-----Q-P---
--RWVLIELGANDGLRGF----PT---QDIQRDLTQVIN-LIKE--AKAQPLLMQIRIPPNY-----GRRYTEAFTAMYP
QLAQ-QFD-IPLVPFFMES-VAV-----K-------------P-E-----WMQDDGLHPNALAQPFIA-D-WMA----Q-
Q--------L-KP-------LV-----IK---------------------------------------------------
----------
>WP_038243768.1_multifunctional_acylCoA_thioesterase_I_protease_I_lysophospholipase_L1__Yersinia_ruckeri_
--------------------------------------------------------------------------------
------------------------------------------------------------NDTLLILGDSLSAGYRL-P-
M-A-E-AWPTRLDKQW------Q---TL--------P-A-APKVVNASISGDTAAQGLARLPA-LLKQH-----Q-P---
--RWVLIELGANDGLRGF----PA---QDIQQDLLKIIN-LIKQ--ANAQPLLMQIRIPPNY-----GRRYTESFTALYP
TLAK-QAD-IPLLPFFMEQ-VAI-----K-------------P-E-----WMQDDGLHPNGEAQPFIA-D-WMM----K-
Q--------L-MP-------FI-----QN-------TE--------SQ--------------------------------
----------
>WP_049598664.1_multifunctional_acylCoA_thioesterase_I_protease_I_lysophospholipase_L1__Yersinia_nurmii_
--------------------------------------------------------------------------------
------------------------------------------------------------NDTLLILGDSLSAGYRL-P-
I-A-E-AWATRLDKQW------Q---SL--------P-A-HPKVVNASISGDTAAQGLARLPA-LLAQH-----Q-P---
--RWVLIELGANDGLRGF----PP---QDIQRDLAQIIS-LVKQ--ADAQPLLMQIRIPPNY-----GRRYTESFAALYP
AIAQ-QAD-IPLLPFFMEQ-VAI-----K-------------P-E-----WMQDDSLHPNAEAQPFIA-D-WMS----K-
Q--------L-TP-------FI-----QK-------GK--------SE--------------------------------
----------
>WP_064512354.1_MULTISPECIES__multifunctional_acylCoA_thioesterase_I_protease_I_lysophospholipase_L1__Yersinia_
--------------------------------------------------------------------------------
------------------------------------------------------------NDTLLILGDSLSAGYRL-P-
I-A-E-AWATRLDKQW------Q---TL--------P-A-HPKVVNASISGDTAAQGLARLPA-LLAQH-----Q-P---
--RWVLIELGANDGLRGF----PP---QDIQRDLAQIIS-LVKE--AEAQPLLMQIRIPPNY-----GRRYTESFAALYP
TLAQ-QAE-IPLLPFFMEQ-VAV-----K-------------P-E-----WMQDDSLHPNAEAQPFIA-D-WMS----K-
Q--------L-TP-------FI-----QK-------GK--------SE--------------------------------
----------
>WP_054307726.1_multifunctional_acylCoA_thioesterase_I_protease_I_lysophospholipase_L1__Serratia_rubidaea_
--------------------------------------------------------------------------------
------------------------------------------------------------ADTLLILGDSLSAGYRL-P-
V-A-Q-AWPARLAEQW------Q---KQ--------P-G-GPKVINASISGDTAAQGLARLPA-LLKQH-----R-P---
--RWVLIELGANDGLRGF----PP---PDLQRDLEQIIT-LTQQ--ADARPLLMQIRIPPNY-----GRRYTEAFSAVYP
RLAE-QFK-IPLLPFFMEQ-VAI-----K-------------P-E-----WMQDDSLHPNLDAQPFIA-N-WMA----K-
R--------L-AP-------LV-----TQ---------------------------------------------------
----------
>WP_051922560.1_multifunctional_acylCoA_thioesterase_I_protease_I_lysophospholipase_L1__Serratia_grimesii_
--------------------------------------------------------------------------------
------------------------------------------------------------ADTLLILGDSLSAGYRL-P-
V-A-Q-AWPTLLAEQW------Q---KK--------P-S-DPQLVNASISGDTAAQGLARLPE-LLKQH-----Q-P---
--RWVLIELGANDGLRGF----PA---QDLQRDLSQIIT-LVQQ--AGAQPLLMQIRIPPNY-----GRRYTEAFSAIYP
ALAK-QFN-IPLLPFYMEQ-VVI-----K-------------S-E-----WMQDDGLHPNKDAQPFIA-T-WMA----E-
R--------L-EP-------LV-----KH-------ES--------N---------------------------------
----------
>WP_044548763.1_MULTISPECIES__multifunctional_acylCoA_thioesterase_I_protease_I_lysophospholipase_L1__Serratia_
--------------------------------------------------------------------------------
------------------------------------------------------------ADTLLILGDSLSAGYRL-P-
V-A-Q-AWPTLLADQW------Q---KK--------P-G-DPQLVNASISGDTAAQGLARLPE-LLKQH-----Q-P---
--RWVLIELGANDGLRGF----PA---QDLQRDLGQIIT-LVQQ--AGAQPLLMQIRIPPNY-----GRRYTEAFSAVYP
QLAK-QFN-IPLLPFYMEQ-VVV-----K-------------A-E-----WMQDDGLHPNKDAQPFIA-T-WMA----E-
R--------L-EP-------LV-----KH-------ES--------N---------------------------------
----------
>WP_042437248.1_MULTISPECIES__multifunctional_acylCoA_thioesterase_I_protease_I_lysophospholipase_L1__Serratia_
--------------------------------------------------------------------------------
------------------------------------------------------------ADTLLILGDSLSAGYRL-P-
V-A-Q-AWPTLLADQW------Q---KK--------P-G-DPQLVNASISGDTAAQGLARLPA-LLKQH-----Q-P---
--RWVLIELGANDGLRGF----PA---QDVQRDLSQIIT-LVQQ--AGAQPLLMQIHIPPNY-----GRRYTEAFSAIYP
QLAR-QFN-IPLLPFYMEQ-VVI-----K-------------A-E-----WMQDDGLHPNKDAQPFIA-T-WMA----E-
R--------L-EP-------LV-----KH-------ES--------N---------------------------------
----------
>WP_015690300.1_MULTISPECIES__multifunctional_acylCoA_thioesterase_I_protease_I_lysophospholipase_L1__Rahnella_
--------------------------------------------------------------------------------
------------------------------------------------------------ADNLLIIGDSLSAVYRL-P-
V-A-E-SWPTLLNNTW------Q---KE--------G-G-KPTIINASISGDTAEQGLARLPS-LLQQH-----H-P---
--RWVLIELGANDGLRGF----PP---QTLSRTLQQVIE-QVKQ--SNAQPLLMQIRLPPNY-----GRRYGDAFYAIYP
ALAK-QEN-IPLVPFFMEQ-VAV-----K-------------P-E-----WMQDDGLHPALAAQSFIA-G-WMS----E-
K--------L-TP-------LL-----TH---------------------------------------------------
----------
>WP_049796156.1_multifunctional_acylCoA_thioesterase_I_protease_I_lysophospholipase_L1__Rahnella_aquatilis_
--------------------------------------------------------------------------------
------------------------------------------------------------ADNLLIIGDSLSAVYRL-P-
V-A-E-SWPTLLNNAW------Q---KE--------D-S-KPTVINASISGDTAEQGLARLPS-LLQQH-----H-P---
--RWVLIELGANDGLRGF----PP---QALSRTLTQVIT-LVKQ--AGAQPLLMQIRLPPNY-----GRRYGDAFYAIYP
ALAK-QEN-IPLVPFFMEQ-VAV-----K-------------P-E-----WMQDDGLHPALAAQSFIA-G-WMS----E-
K--------L-TP-------LL-----TH---------------------------------------------------
----------
>WP_072009901.1_multifunctional_acylCoA_thioesterase_I_protease_I_lysophospholipase_L1__Ewingella_americana_
--------------------------------------------------------------------------------
------------------------------------------------------------ADKLLIVGDSLSAVYRL-P-
V-A-Q-SWPTLLNNKW------Q---SE--------Q-G-KPTIVNASISGDTAAQGLARLPA-LLKQH-----Q-P---
--RWVLIELGANDGLRGF----AP---TAISQTLNQIIG-LVKQ--ANAEPLLMQIRLPPNY-----GRRYTDAFYAIYP
ALAK-QND-VPLVPFFMEQ-VAV-----K-------------P-E-----WMQDDGLHPAQVAQPFIA-D-WMA----D-
K--------L-AP-------LV-----K----------------------------------------------------
----------
>WP_055778198.1_MULTISPECIES__multifunctional_acylCoA_thioesterase_I_protease_I_lysophospholipase_L1__Rouxiella_
--------------------------------------------------------------------------------
------------------------------------------------------------ADTLLIVGDSLSAVYRL-P-
A-N-T-SWPTLLNEQW------K---KR--------G-G-MPDIVNASISGDTSAQGLARLPG-LLEQH-----H-P---
--RWVLIELGANDGLRGF----AP---PTISQTLNQIVT-RVKQ--SNAEPLLMQIRLPPNY-----GKRYNDAFYAIYP
ALAK-QAD-IPLVPFFMEQ-VAI-----K-------------P-E-----WMQDDGLHPNQAAQNFIA-D-WMS----G-
K--------L-AP-------LV-----AP-------SM--------SKP-------------------------------
----------
>WP_046458636.1_multifunctional_acylCoA_thioesterase_I_protease_I_lysophospholipase_L1__Obesumbacterium_proteus_
--------------------------------------------------------------------------------
------------------------------------------------------------ADTLLILGDSLSAGYRL-P-
I-A-D-SWATRLAQQW------Q---KT----TP--P----VSVVNGSISGDTADQGLARLPA-LLKQH-----Q-P---
--RWVLIELGANDGLRGF----AP---ADIEAALDKIIT-QVQQ--AKAQPLLMQIRLPPNY-----GRRYTEAFAAVYP
KLAK-QHQ-IPLIPFYMEQ-VAL-----K-------------P-E-----WMQQDGLHPNGEAQLFIA-Q-WMS----E-
Q--------L-QP-------LL-----TN-------PQ--------Q---------------------------------
----------
>WP_039187229.1_multifunctional_acylCoA_thioesterase_I_protease_I_lysophospholipase_L1__Hafnia_paralvei_
--------------------------------------------------------------------------------
------------------------------------------------------------ADTLLILGDSLSAGYQL-S-
V-A-D-SWAARMAQQW------Q---KL----TP--P----ITVVNASISGDTAEQGLARLPA-LLKQH-----Q-P---
--RWVLIELGANDGLRGF----AP---ADIEANLDKIIT-QLQQ--AKTQPLLMQIRLPPNY-----GRRYTETFAAMYP
QLAK-RYQ-IPLIPFYMEQ-VAL-----K-------------P-E-----WMQQDGLHPNGDAQAFIA-Q-WMS----E-
Q--------L-RP-------LL-----TN-------TH--------Q---------------------------------
----------
>WP_012777157.1_multifunctional_acylCoA_thioesterase_I_protease_I_lysophospholipase_L1__Photorhabdus_asymbiotica_
--------------------------------------------------------------------------------
------------------------------------------------------------ADTLLILGDSLSAGYHL-P-
V-E-Q-SWPVLMEKKW------Q---KS--------G-N-KITVINGSISGNTAAQGLERLPG-LLKQH-----Q-P---
--RWVLIELGANDGLRGF----PP---QQTEHDLQQIIT-LVKQ--ANIQPLLMQIRLPPNY-----GRRYTESFAKIYP
RLAE-HNQ-IPLLPFYMEQ-VAI-----K-------------P-E-----WVQQDGLHPNLAAQPFIA-D-WMS----D-
T--------L-SA-------HL-----NY-------S-------------------------------------------
----------
>WP_067369981.1_multifunctional_acylCoA_thioesterase_I_protease_I_lysophospholipase_L1__Morganella_psychrotolerans_
--------------------------------------------------------------------------------
------------------------------------------------------------AGTLLILGDSLSAGYRL-P-
A-E-Q-AWATQLGQRW------Q---QA--------G-N-GITLINGSISGNTAAQGLARLPA-LLEQH-----K-P---
--QWVLIELGANDGLRGL----PV---AQTRDDLQTIIN-TVNA--SGAKPLLMQIRIPPNY-----GKRYTERFSAIYP
ALAA-DNA-IPLIPFYMEA-VVT-----N-------------P-Q-----WIQDDGIHPNETAQPYIT-D-WMD----K-
T--------L-LP-------YL-----H----------------------------------------------------
----------
>WP_032099246.1_MULTISPECIES__multifunctional_acylCoA_thioesterase_I_protease_I_lysophospholipase_L1__Morganella_
--------------------------------------------------------------------------------
------------------------------------------------------------AGTLLILGDSLSAGYRL-P-
A-G-E-AWAAQLGQRW------Q---QA--------G-N-GITLINGSISGNTAAQGLARLPA-LLEQH-----R-P---
--QWVLIELGANDGLRGL----PL---TQTRTDLQAAID-AVKA--AGAKPLLMQIRIPPNY-----GKRYTERFSALYP
ALAQ-ENA-VPLIPFYMEA-VVT-----N-------------P-Q-----WIQDDGIHPNAAAQPYVT-D-WMD----K-
T--------L-LP-------YL-----Q----------------------------------------------------
----------
>WP_072165924.1_multifunctional_acylCoA_thioesterase_I_protease_I_lysophospholipase_L1__Moellerella_wisconsensis_
--------------------------------------------------------------------------------
------------------------------------------------------------ATKLMILGDSLSAGYRL-P-
A-D-S-AWAKLLADKW------Q---QS--------P-Q-KISVINASISGNTAAQGLARLPA-LLEQH-----K-P---
--DWVLIELGANDGLQGL----AV---QQLNRDLQQIIT-LIKQ--SGAQPLLMQIRIPPNY-----GQRYTRSFEQIYP
ALAH-EAE-IPLLPFYMEQ-VVI-----K-------------P-E-----WLQADGIHPTEEAQAFIA-D-YMD----S-
A--------L-SP-------YV-----KK---------------------------------------------------
----------
>WP_036968103.1_multifunctional_acylCoA_thioesterase_I_protease_I_lysophospholipase_L1__Providencia_alcalifaciens_
--------------------------------------------------------------------------------
------------------------------------------------------------ATKLLILGDSLSAGYRI-P-
A-E-Q-AWATLLAERW------Q---KQ--------S-P-PILVVNGSISGNTASQGLERLPT-LLAQH-----K-P---
--DWVLIELGANDGLQGL----SV---EQLAITLQQIID-QIEQ--NGAKPLLMQIRIPPNY-----GKRYTSSFEKVYP
SLAE-KNQ-LPLIPFFMES-VIT-----K-------------P-E-----WIQPDGIHPTEQAQPTIA-D-FME----K-
Q--------L-AP-------YL-----FV-------K-------------------------------------------
----------
>WP_039855169.1_multifunctional_acylCoA_thioesterase_I_protease_I_lysophospholipase_L1__Providencia_rustigianii_
--------------------------------------------------------------------------------
------------------------------------------------------------ATKLLILGDSLSAGYRL-P-
A-E-Q-AWATLLAERW------Q---KH--------S-P-PILVVNGSISGNTATQGLERLPA-LLAQH-----K-P---
--NWVLIELGANDGLQGL----SV---EQLEITLQQIID-QIEQ--NGAKPLLMQIRIPPNY-----GRRYTSSFEKVYP
TLAE-KNQ-IPLLPFFMES-VIT-----K-------------P-E-----WIQPDGIHPTAEAQPSIA-D-FME----K-
Q--------L-TP-------YL-----LN-------K-------------------------------------------
----------
>WP_036941282.1_MULTISPECIES__multifunctional_acylCoA_thioesterase_I_protease_I_lysophospholipase_L1__Providencia_
--------------------------------------------------------------------------------
------------------------------------------------------------ATKLLILGDSLSAGYRL-P-
A-E-Q-AWASLLAERW------Q---KS--------S-P-PVIVINGSISGNTSAQGLERLPA-LLEQH-----K-P---
--DWVLIELGANDGLQGL----SV---KQMENTLQQIIE-QITQ--SGAKPLLMQIRIPPNY-----GKRYTSSFENVYP
ALAQ-QNA-VPLLPFYMET-IIT-----K-------------P-E-----WIQQDGIHPTVEAQPSIA-D-FME----K-
Q--------L-LP-------YL-----TS-------SA--------N---------------------------------
----------
>WP_068446117.1_multifunctional_acylCoA_thioesterase_I_protease_I_lysophospholipase_L1__Providencia_heimbachae_
--------------------------------------------------------------------------------
------------------------------------------------------------TTKLLILGDSLSAGYRL-P-
A-E-Q-AWASLLAERW------Q---KL--------S-P-PVTVINGSISGNTSAQGLERLST-LLEQH-----K-P---
--NWVLVELGANDGLQGL----SV---EQLETNLQQIID-KIEQ--SGAKPLLMQIRIPPNY-----GKRYTSSFEKLYP
KLAQ-ENN-IPLLPFYMEI-VIT-----K-------------P-E-----WIQQDGIHPTEAAQPSIT-D-FME----K-
Q--------L-SV-------YI-----LP-------SN--------E---------------------------------
----------
>WP_042851644.1_MULTISPECIES__multifunctional_acylCoA_thioesterase_I_protease_I_lysophospholipase_L1__Providencia_
--------------------------------------------------------------------------------
------------------------------------------------------------STKLLILGDSLSAGYRL-P-
A-E-Q-AWASLLAERW------Q---KL--------S-P-PVAIINGSISGNTSAQGLERLSM-LLEQN-----K-P---
--NWVLIELGANDGLQGL----PV---EQLEANLQQIIK-QIVQ--SGAKPLLMQIRIPPNY-----GKRYTTSFEKVYP
KLAQ-SNQ-IPLLPFYMET-VIT-----K-------------P-E-----WIQQDGIHPTVEAQPSIA-D-FME----K-
Q--------L-SE-------HI-----LP-------SS--------Q---------------------------------
----------
>WP_066747995.1_multifunctional_acylCoA_thioesterase_I_protease_I_lysophospholipase_L1__Proteus_myxofaciens_
--------------------------------------------------------------------------------
------------------------------------------------------------TDTFLIFGDSLSAGYRL-S-
S-E-T-AWPQRLADKW------K---AT--------Y-P-DINVVNASISGETAFQGQNRLPD-LLKQH-----Q-P---
--RWVLIELGANDGLQGY----PV---AQTQTSLQNIIT-QVKE--AGATPLFMQIMISPNY-----GKRYTQSFSAIYP
KLAE-DNA-LPLIPFYMEQ-IAD-----K-------------P-Q-----WMQNDSIHPNEDAQPFIA-Q-WMD----K-
T--------L-SP-------YL-----TH---------------------------------------------------
----------
>WP_012368271.1_MULTISPECIES__multifunctional_acylCoA_thioesterase_I_protease_I_lysophospholipase_L1__Proteus_
--------------------------------------------------------------------------------
------------------------------------------------------------ADTFLIFGDSLSAGYRL-P-
I-E-S-AWAQRLADKW------K---LT--------Y-P-EINVVNASISGETAFQGQNRLPD-LLKQH-----Q-P---
--RWVLIELGANDGLQGY----PV---AQTKEALQNIIT-QVKE--AGATPLFMQIMISPNY-----GKRYTQSFSAIYP
QLAK-DNA-LELIPFYMEQ-IAD-----K-------------P-E-----WMQNDSIHPNEAAQPFIA-Q-WMD----K-
T--------L-SP-------YL-----TR---------------------------------------------------
----------
>WP_072065097.1_multifunctional_acylCoA_thioesterase_I_protease_I_lysophospholipase_L1__Proteus_penneri_
--------------------------------------------------------------------------------
------------------------------------------------------------ADTFLIFGDSLSAGYRL-P-
I-E-S-AWPQRLADKW------K---TT--------N-P-EINVVNASISGETAFQGQNRLPD-LLKQH-----Q-P---
--RWVLIELGANDGLQGY----PV---AQTKDALQNIIT-QVKA--SGATPLFMQIMISPNY-----GKRYTQSFSAIYP
KLAE-ENA-IPLLPFYMEQ-IAD-----K-------------P-E-----WMQNDSIHPNEDAQPFIA-Q-WMD----K-
T--------L-SP-------YL-----TR---------------------------------------------------
----------
>WP_075673935.1_MULTISPECIES__multifunctional_acylCoA_thioesterase_I_protease_I_lysophospholipase_L1__Proteus_
--------------------------------------------------------------------------------
------------------------------------------------------------ADTFLIFGDSLSAGYRL-P-
I-E-S-AWPQRLADKW------K---TT--------Y-P-DINVVNASISGETAFQGQNRLPD-LLKQH-----Q-P---
--RWVLIELGANDGLQGY----PV---AQTKEALQNIIT-QVKD--AGATPLFMQIMISPNY-----GKRYTQSFSAIYP
KLAE-DNA-LPLLPFYMEK-IAD-----K-------------P-E-----WMQNDSIHPNEDAQPFIT-Q-WMD----E-
T--------L-SP-------YL-----TR---------------------------------------------------
----------
>WP_036934704.1_MULTISPECIES__multifunctional_acylCoA_thioesterase_I_protease_I_lysophospholipase_L1__Proteus_
--------------------------------------------------------------------------------
------------------------------------------------------------ADTFLIFGDSLSAGYRL-P-
I-E-S-AWPQRLADKW------K---TT--------H-P-EINVVNASISGETAFQGQNRLPD-LLKQH-----Q-P---
--RWVLIELGANDGLQGY----PV---AQTKEALQNIIT-LVKD--AGATPLFMQIMISPNY-----GKRYTQSFSAIYP
KLAE-DNA-LPLLPFYMEQ-IAD-----K-------------P-E-----WMQNDSIHPNEDAQPFIA-Q-WMD----K-
T--------L-SP-------YL-----TR---------------------------------------------------
----------
>WP_036913724.1_MULTISPECIES__multifunctional_acylCoA_thioesterase_I_protease_I_lysophospholipase_L1__Proteus_
--------------------------------------------------------------------------------
------------------------------------------------------------ADTFLIFGDSLSAGYRL-P-
I-E-S-AWPQRLADKW------K---TT--------N-P-EINVINASISGETAFQGQNRLPD-LLKQH-----Q-P---
--RWVLIELGANDGLQGY----PV---AQTKEALQNIIT-QVKD--AGATPLFMQIMISPNY-----GKRYTQSFSAIYP
KLAE-DNA-LPLLPFYMEQ-IAD-----K-------------P-E-----WMQNDSIHPNEDAQPFIA-Q-WMD----E-
T--------L-SP-------YL-----TR---------------------------------------------------
----------
>WP_099074696.1_multifunctional_acylCoA_thioesterase_I_protease_I_lysophospholipase_L1__Proteus_alimentorum_
--------------------------------------------------------------------------------
------------------------------------------------------------ADTFLIFGDSLSAGYRL-P-
I-E-T-AWPQRLADKW------K---TT--------Y-P-EINVVNASISGETAFQGQNRLPD-LLKQH-----Q-P---
--RWVLIELGANDGLQGY----PV---AQTKEALQNIIT-QVKD--AGATPLFMQIMISPNY-----GKRYTQSFSAIYP
KLAE-DNA-LSLLPFYMEQ-IAD-----K-------------P-E-----WMQNDSIHPNEDAQPFIA-Q-WMD----E-
T--------L-SP-------YL-----TR---------------------------------------------------
----------
>WP_100160143.1_multifunctional_acylCoA_thioesterase_I_protease_I_lysophospholipase_L1__Proteus_columbae_
--------------------------------------------------------------------------------
------------------------------------------------------------ADTFLIFGDSLSAGYRL-P-
I-E-S-AWPQRLADKW------K---TT--------Y-P-EINVVNASISGETAFQGQNRLSD-LLKQH-----Q-P---
--RWVLIELGANDGLQGY----PV---AQTKEALQNIIT-QVKN--AGATPLFMQIMISPNY-----GKRYTQSFSAIYP
KLAE-DNA-LPLLPFYMEQ-IAD-----K-------------P-E-----WMQNDSIHPNEDAQPFIA-Q-WMD----E-
T--------L-SP-------YL-----TR---------------------------------------------------
----------
>WP_035370467.1_multifunctional_acylCoA_thioesterase_I_protease_I_lysophospholipase_L1__Edwardsiella_hoshinae_
--------------------------------------------------------------------------------
-------------------------------------------------------------DTLLVLGDSLSAAYRL-P-
E-Q-Q-GWVARLALRA------Q---AL--------T-P-PVTVINASISGDTAEQGLHRLAA-LLRQH-----Q-P---
--RWVLIELGANDGLRGF----PP---DAIAATLTAIVA-QVRA--AGATPLLMQIRLPPNY-----GRRYGEAFAALYP
QLAE-RLH-LTLLPFYMEQ-VIT-----R-------------P-E-----WMQDDGLHPNAQAQPFIA-D-WMA----Q-
Q--------L-LP-------LL-----RP-------MK--------KTAASH----------------------------
----------
>WP_071844134.1_MULTISPECIES__multifunctional_acylCoA_thioesterase_I_protease_I_lysophospholipase_L1__Edwardsiella_
--------------------------------------------------------------------------------
-------------------------------------------------------------DTLLVLGDSLSAAYRL-P-
E-Q-Q-GWVARLAQQW------Q---RR--------T-P-PLTVINASISGDTAEQGLLRLPA-LLQQH-----R-P---
--RWVLIELGANDGLRGV----AP---DAIAATLSAVIG-QVQQ--AGATPLLMQIRLPPNY-----GRRYGDAFAAIYP
QLAA-HFG-TVLLPFYMEA-VVS-----H-------------P-D-----WIQDDGLHPNALAQPFIA-D-WMA----Q-
R--------L-LP-------QL-----TR-------AE--------DGAPSIN---------------------------
----------
>WP_077660764.1_MULTISPECIES__multifunctional_acylCoA_thioesterase_I_protease_I_lysophospholipase_L1__Salinivibrio_
--------------------------------------------------------------------------------
-------------------------------------------------------------QTLLVLGDSLSAGYQM-A-
A-E-Q-AWPAKLPRAL------Q---DR----DL----D--VKVINASISGDTTGNGLQRLPQ-LLERH-----Q-P---
--EWVLIELGGNDGLRGW----PF---NRIRDNLKQLIT-QAHT--GDAKPLLVQIQIPPNY-----GQRYAQGFADIYP
TLAE-QTQ-TPLLPFFMES-VIQ-----K-------------P-E-----WMRDDGIHPMPAAQTWIA-E-FMA----E-
Q--------L-VP-------YL-----SQ--------P--------DS--------------------------------
----------
>WP_077667496.1_multifunctional_acylCoA_thioesterase_I_protease_I_lysophospholipase_L1__Salinivibrio_siamensis_
--------------------------------------------------------------------------------
-------------------------------------------------------------QTLLVLGDSLSAGYQM-A-
A-E-Q-AWPAKLPRAL------E---EH----NV----E--VEVINASISGDTTANGLQRLPQ-LLEHH-----Q-P---
--EWVLIELGGNDGLRGW----PF---KRIRDNLKQLIT-QTRA--ADATPLLVQIQIPPNY-----GQRYAQGFADIYP
TLAA-QTQ-TPLLPFFMET-VIQ-----K-------------P-E-----WMRDDGIHPMPAAQAWIA-D-FMA----E-
K--------L-AP-------YL-----SD-------AP--------QS--------------------------------
----------
>WP_077658822.1_multifunctional_acylCoA_thioesterase_I_protease_I_lysophospholipase_L1__Salinivibrio_kushneri_
--------------------------------------------------------------------------------
-------------------------------------------------------------QTLLVLGDSLSAGYQM-A-
A-E-Q-AWPAKLPRAL------E---EH----NV----E--VEVINASISGDTTANGLQRLPQ-LLERH-----Q-P---
--EWVLIELGGNDGLRGW----PF---KRIRDNLKQLIT-QTRA--ADATPLLVQIQIPPNY-----GQRYAQGFADIYP
TLAA-QTQ-TPLLPFFMET-VIQ-----K-------------P-E-----WMRDDGIHPMPAAQPWIA-D-FMA----E-
K--------L-AP-------YL-----SD-------AT--------ES--------------------------------
----------
>WP_077661817.1_MULTISPECIES__multifunctional_acylCoA_thioesterase_I_protease_I_lysophospholipase_L1__Salinivibrio_
--------------------------------------------------------------------------------
-------------------------------------------------------------QTLLVLGDSLSAGYQM-A-
A-E-Q-AWPAKLPRAL------N---DH----DV----E--VEVINASISGDTTANGLQRLPQ-LLERH-----Q-P---
--EWVLIELGGNDGLRGW----PF---NRIRDNLEQLIT-QTRA--ADATPLLVQIQIPPNY-----GQRYAQGFADIYP
TLAE-QTQ-TPLLPFFMET-VIQ-----K-------------P-E-----WMRDDGIHPMPEAQPWIA-D-FMA----E-
K--------L-AP-------YL-----SD-------AP--------QS--------------------------------
----------
>WP_077771022.1_multifunctional_acylCoA_thioesterase_I_protease_I_lysophospholipase_L1__Salinivibrio_sharmensis_
--------------------------------------------------------------------------------
-------------------------------------------------------------QTLLVLGDSLSAGYQM-A-
A-E-Q-AWPAKLPRAL------N---DH----DV----E--VEVINASISGDTTANGLQRLPQ-LLERH-----Q-P---
--EWVLIELGGNDGLRGW----PF---NRIRDNLKQLIT-QTRA--ADATPLLVQIQIPPNY-----GQRYAQGFADIYP
TLAE-QTQ-TPLLPFFMET-VIQ-----K-------------P-E-----WMRDDGIHPMPAAQAWIA-D-FMA----E-
K--------L-AP-------YL-----SD-------AT--------QS--------------------------------
----------
>WP_068904538.1_arylesterase__Enterovibrio_pacificus_
--------------------------------------------------------------------------------
-------------------------------------------------------------QTVMVLGDSLSAGYQM-P-
I-E-R-SWPTIMEQRL------K---AS----GQA------EKVVNASISGDTTGNGLARLPA-LLDTH-----Q-P---
--DWVVIELGANDGLRGW----SP---DLIRKNLTQLIK-LSQQ--SGAQVALIQIQIPPNY-----GKRYTKAFSDIYP
TVSA-EQD-IPLIPFFMEK-VVL-----T-------------P-G-----WLMSDGLHPTEAAQPYIA-D-FMS----Q-
Q--------L-KP-------YF-----GT-------RS--------N---------------------------------
----------
>WP_078751218.1_multifunctional_acylCoA_thioesterase_I_protease_I_lysophospholipase_L1__Enterovibrio_nigricans_
--------------------------------------------------------------------------------
-------------------------------------------------------------QTLMVLGDSLSAGYQM-A-
I-E-K-SWPSLMEPKL------T---AN----TPI------TKVINASISGDTTGNSLDRLPQ-LLAQH-----K-P---
--DWVMIELGANDGLRGF----PP---KKIRSNLQELIT-ISAE--SGANVMLMQIHIPPNY-----GQRYSNAFANIYP
ELSK-EMQ-IPLLPFFMEK-VVM-----T-------------D-G-----WIMPDGLHPKAKAQPWIA-E-FMT----N-
T--------M-SP-------YL-----NQ-------QG------------------------------------------
----------
>WP_067419811.1_multifunctional_acylCoA_thioesterase_I_protease_I_lysophospholipase_L1__Enterovibrio_coralii_
--------------------------------------------------------------------------------
-------------------------------------------------------------QTLMVLGDSLSAGYQM-A-
I-E-K-SWPSLMAPQL------A---DQ----TPV------TNVVNASISGDTTGNSLDRLPQ-LLEQH-----K-P---
--DWVMIELGANDGLRGF----PP---KKIRSNLEELIT-MSTE--SGANVMLMQIHIPPNY-----GQRYSNAFANIYP
ELSK-EMQ-IPLLPFFMEK-VVM-----T-------------D-G-----WMMSDGLHPKDIAQPWIA-D-FMT----E-
Q--------M-SP-------YL-----NQ---------------------------------------------------
----------
>WP_028024561.1_arylesterase__Enterovibrio_calviensis_
--------------------------------------------------------------------------------
-------------------------------------------------------------QTLLVLGDSLSAGYQM-A-
I-E-K-SWPSLMEPKL------A---DS----SPI------DRVINASISGDTSGNSLDRFPA-LLEQH-----N-P---
--DWVFIELGANDGLRGF----PP---NQIRSNLAKLIS-LSQE--NGANVAIMQIQIPPNY-----GQRYSKAFADIYP
TLSK-DMQ-IPLIPFFMEK-VVL-----T-------------D-G-----WMMSDGLHPKDIAQPWIA-E-FVT----E-
Q--------L-LP-------HL-----NK-------QG------------------------------------------
----------
>WP_005503615.1_multifunctional_acylCoA_thioesterase_I_protease_I_lysophospholipase_L1__Grimontia_hollisae_
--------------------------------------------------------------------------------
-------------------------------------------------------------QTLLVLGDSLSAGYQM-A-
L-E-K-SWPSLIAPKL------T---ET----SDI------TSVINASISGDTSGNSLARLPA-LLEQH-----S-P---
--DYVLIELGANDGLRGF----PP---NQIRNNLAQLIS-LSRE--SGAQVMLMQIQIPPNY-----GQRYSKAFADIYP
ALSK-EMQ-IPLIPFFMEK-VVL-----T-------------E-D-----WMMSDGLHPKDIAQPWIA-G-FMA----E-
Q--------M-RP-------YL-----KK-------QG------------------------------------------
----------
>WP_062711953.1_arylesterase__Grimontia_marina_
--------------------------------------------------------------------------------
-------------------------------------------------------------QTLLVLGDSLSAGYQM-A-
I-E-K-SWPSLIEPKL------T---EI----SKI------TSVVNASISGDTSGNSLDRLPA-LLEQY-----S-P---
--DYVVIELGANDGLRGF----PP---KQIRNNLSELIS-LSQE--NGAQVMLMQIQIPPNY-----GQRYSKAFADIYP
ELSK-EMQ-IPLIPFFMEK-IVL-----T-------------K-G-----WMMADGLHPKEIAQPWIA-E-FMA----T-
Q--------M-LP-------HI-----KE-------QG------------------------------------------
----------
>WP_046307243.1_MULTISPECIES__multifunctional_acylCoA_thioesterase_I_protease_I_lysophospholipase_L1__Grimontia_
--------------------------------------------------------------------------------
-------------------------------------------------------------QTLLVLGDSLSAGYQM-A-
I-E-K-SWPSLIEPKL------T---ET----SKI------TSVVNASISGDTSGNSLDRLPA-LLEQH-----S-P---
--DYVLIELGANDGLRGF----PP---KQIRNNLSELIS-LSQE--NGAQVMLMQIQIPPNY-----GQRYSKAFADIYP
ELSK-EMQ-IPLIPFFMEK-VVL-----T-------------E-G-----WMMSDGLHPKDIAQPWIA-E-FMA----E-
Q--------M-LP-------HI-----KE-------QG------------------------------------------
----------
>WP_096995255.1_multifunctional_acylCoA_thioesterase_I_protease_I_lysophospholipase_L1__Vibrio_thalassae_
--------------------------------------------------------------------------------
-------------------------------------------------------------ATLLILGDSLSAGYNM-R-
V-E-Q-SWPSMLSDKL------S---SD----TT----P--IEVVNGSVSGDTTSNGLAKLPG-LLKQH-----S-P---
--DYLLIELGANDGLRGF----QP---NIIKKNLASLIE-MGQK--AGSKVLLMQIRIPPNY-----GKRYASMFEGIYP
ALAK-ETN-VPLLPFFLEQ-III-----K-------------P-E-----WMMEDGLHPKPEAQPFIA-Q-FIA----D-
S--------M-QP-------HL----------------------------------------------------------
----------
>WP_063603661.1_multifunctional_acylCoA_thioesterase_I_protease_I_lysophospholipase_L1__Vibrio_barjaei_
--------------------------------------------------------------------------------
-------------------------------------------------------------ATLLILGDSLSAGYNM-R-
A-E-Q-SWPTMLSDEL------S---SG----DE----P--MTVINGSVSGDTTSNGLAKLPG-LLKQH-----S-P---
--DYILIELGANDGLRGF----QP---NIIKNNLASLIK-MSQE--AGAKVLLMQIRIPPNY-----GKRYASMFEGIYP
DLAQ-ESG-VPLLPFFLEQ-VII-----K-------------P-E-----WMMEDGLHPKPEAQPFIA-Q-FVA----E-
S--------M-QP-------HL----------------------------------------------------------
----------
>WP_006071723.1_MULTISPECIES__multifunctional_acylCoA_thioesterase_I_protease_I_lysophospholipase_L1__Vibrio_
--------------------------------------------------------------------------------
-------------------------------------------------------------ATLLILGDSLSAGYNM-R-
A-E-Q-SWPTMLSDEL------S---SG----DE----P--MKVINGSVSGDTTSNGLAKLPG-LLKQH-----S-P---
--DYVLIELGANDGLRGF----QP---SIIKNNLASLIE-MSQQ--AGSKVLLMQIRIPPNY-----GKRYASMFEGIYP
ALAQ-ESG-VPLLPFFLEQ-VII-----K-------------P-E-----WMMEDGLHPKPEAQPFIA-Q-FVA----E-
S--------M-QP-------HL----------------------------------------------------------
----------
>WP_004409353.1_GDSLtype_esterase_lipase_family_protein__Vibrio_nigripulchritudo_
--------------------------------------------------------------------------------
-------------------------------------------------------------QTLLILGDSLSAGYQM-K-
A-E-Q-SWPSLLSHSL------N---EY----DL----N--VSIQNGSVSGDTTGNGLAKLPG-LLEEH-----S-P---
--NWVLIELGANDGLRGF----PP---KTINKNLRKLIE-LSED--SGATPILMQIRVPPNY-----GTRYSNLFADIYV
DLAD-EYK-IPLIPFFLEQ-VII-----K-------------P-E-----WMMSDGLHPKPEAQPWIS-D-FVA----Q-
Q--------I-AP-------IL-----KN-------DT--------NY--------------------------------
----------
>WP_022942565.1_arylesterase__Psychromonas_hadalis_
--------------------------------------------------------------------------------
-------------------------------------------------------------STLLIVGDSLSAGYQM-P-
V-K-Q-SWPVLLPEQL------K---RQ----GN----V--VEVINASISGDTTGNGLARLTI-LLTRY-----Q-P---
--DYVLIELGANDGLRGF----SA---TIISNNLEVMIE-KIKA--NKALPILMQIHVPTNY-----GKRYSDAFSGLYA
TLST-QQN-IPLMPFFLEY-VIT-----Q-------------P-Q-----WMMSDGLHPNIKAQPWIA-E-FVA----K-
E--------L-SK-------II-----K----------------------------------------------------
----------
>WP_028870483.1_multifunctional_acylCoA_thioesterase_I_protease_I_lysophospholipase_L1__Psychromonas_arctica_
--------------------------------------------------------------------------------
-------------------------------------------------------------NTLLIVGDSLSAGYQM-P-
V-E-K-SWPVLLPEQL------K---QQ----NQ----K--INVVNASISGDTSGNGLARIPA-LLKKH-----Q-P---
--DYVLIELGANDGLRGF----SP---TIINNNLSIIID-NIQA--QNAQPILMQIRVPTNY-----GKRYSQAFSSIYP
ALSE-QKN-VPLMPFFLEH-VIT-----K-------------P-E-----WMMNDGLHPKVVAQPWIA-E-FIA----T-
E--------L-GK-------II-----K----------------------------------------------------
----------
>WP_036748258.1_multifunctional_acylCoA_thioesterase_I_protease_I_lysophospholipase_L1__Photobacterium_galatheae_
--------------------------------------------------------------------------------
-------------------------------------------------------------ATLMVFGDSLSAGYQM-R-
A-E-Q-SWPHLMEPML------N---GS----GQ----K--MKVVNASISGDTTGNGLARLPK-LLKQH-----A-P---
--DYVIIELGANDGLRGF----PP---ATVEKNLMAIID-LIYN--SGAEPLLMQIRIPPNY-----GKRYTRQFEAIYP
KLSQ-DYD-LPLLPFFLEQ-VIL-----R-------------D-G-----WMMEDGLHPKAEAQPWIA-Q-FMT----N-
A--------I-AP-------FL----------------------------------------------------------
----------
>WP_068329896.1_multifunctional_acylCoA_thioesterase_I_protease_I_lysophospholipase_L1__Photobacterium_jeanii_
--------------------------------------------------------------------------------
-------------------------------------------------------------GTLLVLGDSLSAGYNM-R-
A-E-Q-SWPILLEPIL------R---QQ----GH----D--LDVVNASISGDTTGNGLARLPK-LLQQH-----Q-P---
--DYVLIELGANDGLRGF----PP---KTIRQNLATMIE-DIQA--NNAQAMLMQIRVPPNY-----GKRYSQLFSALYP
QLSK-EYD-SPLLPFFLEE-VIL-----K-------------Q-E-----WMMNDGLHPKAEAQPWIA-E-FMA----E-
E--------I-GK-------VL-----ED-------K-------------------------------------------
----------
>WP_094957307.1_arylesterase__Photobacterium_sanguinicancri_
--------------------------------------------------------------------------------
------------------------------------------------------------CGTLMVLGDSLSAGYNM-R-
A-E-Q-SWPILLEPKL------R---QQ----GH----D--LTVINASISGDTTGNGLARLPT-LLDRH-----Q-P---
--DYVIIELGANDGLRGF----PP---KTIRNNLAMMIE-DIQA--SGAQSLLMQIQVPPNY-----GKRYSQLFSALYP
ALSQ-EYS-SPLLPFFLEE-VIL-----K-------------Q-E-----WMMDDGLHPKAEAQPWIA-D-YMA----S-
E--------V-IK-------VL-----EI-------NN--------SGN-------------------------------
----------
>WP_048899704.1_multifunctional_acylCoA_thioesterase_I_protease_I_lysophospholipase_L1__Photobacterium_swingsii_
--------------------------------------------------------------------------------
------------------------------------------------------------CGTLMILGDSLSAGYNM-R-
A-E-Q-SWPILLEPKL------R---QQ----GH----D--LTVVNASISGDTTGNGLARLPS-LLDRH-----Q-P---
--DYVIIELGANDGLRGF----PP---KTIRNNLAAMIE-DIHA--TGAQSLLMQIQVPPNY-----GKRYSQLFSALYP
ELSQ-KYS-SPLLPFFLEE-VIL-----K-------------Q-E-----WMMDDGLHPKAEAQPWIA-D-YMA----K-
E--------L-NK-------VL-----EK---------------------------------------------------
----------
>WP_006232788.1_MULTISPECIES__multifunctional_acylCoA_thioesterase_I_protease_I_lysophospholipase_L1__Photobacterium_
--------------------------------------------------------------------------------
-------------------------------------------------------------NTLLVVGDSLSAGYQM-R-
A-E-Q-SWPVLLQPAL------K---QQ----GH----E--ITVVNASISGDTTGNGLARLPT-LLQQH-----K-P---
--AYVIIELGANDGLRGF----PQ---GTIRNNLSQMIT-EIQN--ADAKPMLVQIKVPPNY-----GKRYSDMFSSIYP
QLSK-ELA-TPLLPFFLEP-IIL-----K-------------Q-E-----WMMNDGLHPKPDAQPWIA-E-YMA----E-
N--------I-AP-------YL----------------------------------------------------------
----------
>WP_036800515.1_multifunctional_acylCoA_thioesterase_I_protease_I_lysophospholipase_L1__Photobacterium_marinum_
--------------------------------------------------------------------------------
-------------------------------------------------------------NTLLVVGDSLSAGYRM-P-
A-E-K-SWPVLMESVL------E---QK----GH----Y--ITVVNASISGDTTGNGLARLPK-LLQQH-----K-P---
--DYVIIELGANDGLRGF----PP---STIRKNLSQMIT-QVQE--QGGKAMLVQIRVPPNY-----GKRYSDVFSNIYP
QLSQ-KYD-APLLPFFLEE-IIL-----R-------------Q-E-----WMMEDGLHPKPDAQPWIA-E-FMV----S-
E--------L-MP-------HL----------------------------------------------------------
----------
>WP_075763211.1_MULTISPECIES__multifunctional_acylCoA_thioesterase_I_protease_I_lysophospholipase_L1__Photobacterium_
--------------------------------------------------------------------------------
-------------------------------------------------------------NTLLVVGDSLSAGYQM-R-
A-E-Q-SWPVLMEPVL------A---QQ----GH----S--INVVNASISGDTTGNGLARLPN-LLQQH-----N-P---
--DYVIIELGANDGLRGF----SP---STIRNNLGQMIT-RIHD--EGATALLMQIHVPPNY-----GKRYSEIFSKIYP
QLSK-QYN-APLLPFFLEK-IIL-----K-------------Q-D-----WMMEDGLHPKPDAQPWIA-Q-FVA----S-
E--------L-TP-------YL-----H----------------------------------------------------
----------
>WP_036822431.1_multifunctional_acylCoA_thioesterase_I_protease_I_lysophospholipase_L1__Photobacterium_sanctipauli_
--------------------------------------------------------------------------------
-------------------------------------------------------------ATLLVLGDSLSAGYQM-P-
A-E-K-SWPSLLGPEI------E---KN----GH----E--ITVINASISGDTTGNGLARLPA-LLKSH-----S-P---
--DFVLIELGANDGLRGF----AP---TTIRNNLTQMIT-QIET--AGAIPLLMQIYVPPNY-----GKRYSEYFANLYQ
DISK-EYE-IPLLPFFLEH-IIL-----K-------------P-E-----WMMEDGLHPKADAQPWIA-G-YMA----E-
Q--------I-SP-------HL----------------------------------------------------------
----------
>WP_047877465.1_multifunctional_acylCoA_thioesterase_I_protease_I_lysophospholipase_L1__Photobacterium_aquae_
--------------------------------------------------------------------------------
-------------------------------------------------------------ATLLILGDSLSAGYRM-P-
I-E-Q-SWPSLLDEEL------G---KH----GH----Q--VTVVNASISGDTTGNGMARLPA-LLTSH-----Q-P---
--NFVLIELGANDGLRGF----PP---STIRKNLNNMIT-QIED--AGAYPLLMQIVVPPNY-----GKRYSDQFTKVFQ
DISK-QQA-IPLLPFFLEH-IIL-----K-------------P-N-----WMMEDGLHPTASAQPWIA-E-FMA----D-
A--------I-AP-------HL-----DN---------------------------------------------------
----------
>WP_044622660.1_multifunctional_acylCoA_thioesterase_I_protease_I_lysophospholipase_L1__Photobacterium_gaetbulicola_
--------------------------------------------------------------------------------
-------------------------------------------------------------AKLMVLGDSLSAGYQM-Q-
A-E-Q-SWPNLLDAEL------E---KY----GH----D--VTVVNASISGDTTGNGMARLPR-LLEQH-----Q-P---
--NFVLIELGANDGLRGF----PP---STIRNNLSEMIT-EIEQ--AGAYPLLMQIFVPPNY-----GKRYSDQFAKVYQ
DISK-QLE-IPLLPFFLEH-IIL-----K-------------Q-E-----WMMDDGLHPKSDAQPWIA-D-FMA----K-
E--------L-AP-------HL----------------------------------------------------------
----------
>WP_047873835.1_multifunctional_acylCoA_thioesterase_I_protease_I_lysophospholipase_L1__Photobacterium_aphoticum_
--------------------------------------------------------------------------------
-------------------------------------------------------------ATLMVLGDSLSAGYRM-A-
A-E-Q-SWPNLLPEQL------E---QE----GH----T--LTVVNASISGDTTGNGLARLPA-LLDTH-----Q-P---
--DYVMIELGANDGLRGF----PP---STIRNNLTQMIT-QIQA--ADAKPLLMQIVVPPNY-----GKRYSDHFANVFQ
DVSD-ELS-VPLLPFFLEH-IIL-----R-------------Q-E-----WMMEDGLHPKPDAQPWIA-Q-FMA----K-
E--------I-AP-------HL-----SS-------DN------------------------------------------
----------
>WP_047887426.1_multifunctional_acylCoA_thioesterase_I_protease_I_lysophospholipase_L1__Photobacterium_ganghwense_
--------------------------------------------------------------------------------
-------------------------------------------------------------STLVVVGDSLSAGYRM-S-
A-E-Q-SWPNLLADEL------D---KK----GR----R--LDVVNASISGDTTGNGLARLPA-LLTRH-----K-P---
--AYVIIELGANDGLRGF----PP---STIRNNLAEMIT-QIEA--SGAKPLLMQIYVPPNY-----GKRYSQQFAMLYQ
DISK-EYE-VPLLPFFLEH-IIL-----K-------------P-D-----WMMEDGLHPTAAAQPWIA-E-FMA----Q-
E--------V-AP-------HL----------------------------------------------------------
----------
>WP_017032270.1_arylesterase__Vibrio_breoganii_
--------------------------------------------------------------------------------
-------------------------------------------------------------ASLLVLGDSLSAGYQM-P-
I-E-K-AWPTLLPDEL------S---AR----GH----Q--MRIINGSISGDTTGNGLTRLPA-LLDKH-----R-P---
--DYVLIELGANDGLRGF----PP---KLIKDNLTKLID-LSEE--SGAKVIVMQIQVPPNY-----GKRYTQSFEQVYP
SVTK-DKD-VDLIPFFLAE-IIT-----D-------------P-D-----LMMQDGLHPKANAQPWIA-E-FVA----L-
Q--------L-SP-------LL----------------------------------------------------------
----------
>WP_039971167.1_MULTISPECIES__arylesterase__Vibrio_
--------------------------------------------------------------------------------
-------------------------------------------------------------ATLLVLGDSLSAGYQM-P-
I-E-K-AWPTLLPDEL------A---QN----GH----Q--MRIINGSISGDTTGNGLNRLPA-LLQQH-----Q-P---
--DYVLIELGANDGLRGF----SP---KLVKNNLNKLID-LSQD--SGAKVILMQIQVPPNY-----GKRYAQAFAQVYP
TVSK-EKN-VELIPFFLAE-IIT-----S-------------K-D-----LIMQDGLHPTQKAQPWIA-K-FVA----Q-
Q--------L-NP-------IL----------------------------------------------------------
----------
>WP_021713790.1_arylesterase__Vibrio_ezurae_
--------------------------------------------------------------------------------
-------------------------------------------------------------ATLLVLGDSLSAGYQM-P-
I-E-K-AWPTLLPDEL------A---QN----GH----Q--MRIINGSISGDTTGNGLTRLPS-LLQQH-----K-P---
--DYVLIELGANDGLRGF----SP---KLVKNNLAKLID-LSQD--SDAQVILMQIQVPPNY-----GKRYTQAFAQVYP
TVSK-EKN-VQLIPFFLPE-IIT-----S-------------E-G-----LIMQDGLHPTEKAQPWIA-Q-FVA----E-
Q--------L-NP-------IL-----SV-------MP------------------------------------------
----------
>WP_044583543.1_multifunctional_acylCoA_thioesterase_I_protease_I_lysophospholipase_L1__Aliivibrio_salmonicida_
--------------------------------------------------------------------------------
-------------------------------------------------------------QTLLILGDSLSAGYNM-P-
I-E-Q-SWPSLLPTQL------A---TL----NK----D--TTVINGSISGDTTGNGLDRLPA-LLTQH-----S-P---
--DIVLIELGANDGLRGF----PP---QKINSNLEQLIK-LINA--SNAQPLLMQIQVPPNY-----GKRYSQAFGSLYP
KISE-KHD-IPLVPFFLEH-VII-----K-------------P-E-----WIMKDGLHPTPEAQPWIA-E-FMA----K-
E--------L-SP-------YL----------------------------------------------------------
----------
>WP_061028967.1_multifunctional_acylCoA_thioesterase_I_protease_I_lysophospholipase_L1__Aliivibrio_sifiae_
--------------------------------------------------------------------------------
-------------------------------------------------------------QTLLILGDSLSAGYNM-P-
I-E-Q-SWPSLLPLQL------E---KL----GK----V--TEVINGSISGDTTGNGLNRLPT-LLSQH-----K-P---
--SYVLIELGANDGLRGF----PP---QKINANLEKMFA-QIKI--ANAQPLLMQIQVPPNY-----GKRYSQAFGSLYP
KLSE-KHD-IPLLPFFLEE-VIV-----K-------------P-E-----WIMKDGLHPKPEAQPWIA-E-FMA----K-
E--------L-VP-------YL-----K----------------------------------------------------
----------
>WP_065641697.1_multifunctional_acylCoA_thioesterase_I_protease_I_lysophospholipase_L1__Aliivibrio_fischeri_
------------------------------------------------------------------------------A-
-------------------------------------------------------Y----SQTLLILGDSLSAGYNM-P-
I-E-Q-SWPSLLPEQL------N---AL----GK----P--TTVINGSISGDTTGNGLDRLPN-LLEQH-----K-P---
--DYVLIELGANDGLRGF----PP---QKINANLEEIFA-QIKA--NNAQPLLMQIQVPPNY-----GKRYSQAFGSLYP
KLSE-KHA-IPLLPFFLEQ-VIV-----K-------------P-E-----WMMKDGLHPKPEAQPWIA-E-FMA----K-
E--------L-QP-------YL----------------------------------------------------------
----------
>WP_019616369.1_multifunctional_acylCoA_thioesterase_I_protease_I_lysophospholipase_L1__Psychromonas_ossibalaenae_
--------------------------------------------------------------------------------
-------------------------------------------------------------TTLMILGDSLSAGYNM-P-
I-E-Q-SWPSLLNEQL------D---KH----NK----S--RDVINASISGDTSGNGLARLPD-LLAQH-----K-P---
--ASVLIELGANDGLRGF----SP---AAVTANIEKMIM-LIKA--QNAQVILMQIEVPPNY-----GKRYSQAFSSLYP
KLSE-KHA-VPLLPFFLEQ-VIL-----K-------------P-Q-----WMMKDGLHPTVQAQPWIA-Q-FMA----K-
E--------L-TP-------YL-----K----------------------------------------------------
----------
>WP_028863104.1_multifunctional_acylCoA_thioesterase_I_protease_I_lysophospholipase_L1__Psychromonas_aquimarina_
--------------------------------------------------------------------------------
-------------------------------------------------------------TTLLILGDSLSAGYNM-P-
I-E-Q-SWPSLLSEQL------D---KH----NK----S--SLVINASISGDTTGNGAARLPA-LLKEH-----K-P---
--TSVLIELGANDGLRGF----SP---AAIKTNLEEMIR-LIEA--QNVQVILMQIEVPPNY-----GKRYSQAFSSLYP
KLSE-KHA-VPLIPFFLEQ-VIL-----K-------------P-Q-----WIMKDGLHPTAQAQPWIA-Q-FMA----K-
E--------L-SP-------YL-----K----------------------------------------------------
----------
>WP_011771215.1_multifunctional_acylCoA_thioesterase_I_protease_I_lysophospholipase_L1__Psychromonas_ingrahamii_
--------------------------------------------------------------------------------
-------------------------------------------------------------QTLLILGDSLSAGYNM-S-
I-E-Q-SWPSLLSAEL------Q---AL----DK----S--TTVVNASISGDTTDNALARLPE-LLSLH-----Q-P---
--SSVLIELGANDGLRGF----PP---ALVMGNLKKMIN-LIKA--QNGSPILMQIQVPPNY-----GKRYSEAFSSLYP
QLSE-KYN-TPLIPFFLEQ-VIV-----K-------------P-Q-----WMMNDGLHPTAEAQPWIA-Q-YMA----K-
Q--------L-AP-------YL-----KN-------R-------------------------------------------
----------
>WP_093271438.1_arylesterase__Vibrio_xiamenensis_
--------------------------------------------------------------------------------
-------------------------------------------------------------ATLMIVGDSLSAGYQM-A-
I-E-K-AWPSLLPDVL------A---DK----NQ----P--LDVVNASISGDTSGNGLERLPG-LLSQH-----S-P---
--DYVLFELGANDGLRGF----PP---NLIENNLNQMIE-LAKK--SGATPILMQIHILPNY-----GKRYTEAFAAVYP
KVAD-QQG-IALIPFFLDQ-VIT-----H-------------P-G-----WMKDDGLHPKAEAQPWIA-N-FVA----N-
Q--------L-IN-------HL-----EL-------P-------------------------------------------
----------
>WP_070966268.1_multifunctional_acylCoA_thioesterase_I_protease_I_lysophospholipase_L1__Vibrio_sonorensis_
--------------------------------------------------------------------------------
-------------------------------------------------------------TTLMVLGDSLSAGYQM-P-
I-E-K-AWPTLLPSVL------S---EQ----GK----Q--VSVVNASISGDTTGNGLDRLPS-LLAKH-----Q-P---
--DVVLIELGANDGLRGF----PP---KIIENNLSHLIT-LIRA--ADAAPILMQIHVLPNY-----GKRYTEAFSNIYP
SLAK-TLE-VPLIPFFLEG-VIT-----N-------------K-E-----WMMSDGIHPKSEAQPWIA-D-FVA----K-
E--------L-IT-------HL----------------------------------------------------------
----------
>WP_076588774.1_multifunctional_acylCoA_thioesterase_I_protease_I_lysophospholipase_L1__Vibrio_ostreicida_
--------------------------------------------------------------------------------
-------------------------------------------------------------AKLLIIGDSLSAGYQM-P-
L-E-K-AWPTLLAGVM------E---QK----GK----S--VTVVNGSISGDTTGNGIARLPA-LLSEH-----T-P---
--DIVLIELGANDGLRGF----PP---NHIQSNLTQLIQ-LVKQ--ADAEPLLMQIHVLPNY-----GKRYTQAFSAIYP
QLSH-QLN-VPLIPFFLEG-VIT-----R-------------T-G-----WMMDDGLHPKAVAQPWIA-D-FVA----N-
E--------L-IN-------YL----------------------------------------------------------
----------
>WP_045987296.1_multifunctional_acylCoA_thioesterase_I_protease_I_lysophospholipase_L1__Vibrio_coralliilyticus_
--------------------------------------------------------------------------------
-------------------------------------------------------------TKLLILGDSLSAGYQM-P-
I-E-K-AWPTLLPDVM------S---KK----GK----N--LTVINGSISGDTTGNGLARLPE-LLQKH-----Q-P---
--DSVLIELGANDGLRGF----PP---NLIQSNLTQLIS-MVRD--AGSEPLLMQIHVLPNY-----GKRYTQAFSALYP
ETAK-QLN-VPLLPFFLEG-VIT-----K-------------P-E-----WMMDDGLHPKASAQPWIA-E-FVA----S-
E--------L-IN-------HL----------------------------------------------------------
----------
>WP_045976925.1_multifunctional_acylCoA_thioesterase_I_protease_I_lysophospholipase_L1__Vibrio_neptunius_
--------------------------------------------------------------------------------
-------------------------------------------------------------TKLLILGDSLSAGYQM-P-
I-E-K-AWPTLLPDVM------T---QK----GK----N--LTVINGSISGDTTGNGLARLPK-LLKEH-----Q-P---
--DSVLIELGANDGLRGF----PP---KLIQSNLTQLIS-MIRD--AGSAPLLMQIHVLPNY-----GKRYTQAFSAVYP
ATAK-QLN-VPLLPFFLEG-VIT-----R-------------P-E-----WMMDDGLHPKAEAQPWIA-E-FVA----N-
E--------L-TN-------HL----------------------------------------------------------
----------
>WP_038190552.1_MULTISPECIES__multifunctional_acylCoA_thioesterase_I_protease_I_lysophospholipase_L1__Vibrio_
--------------------------------------------------------------------------------
-------------------------------------------------------------SKLLILGDSLSAGYQM-P-
I-E-K-AWPSLLPDVL------L---AK----GQ----N--VNVINGSISGDTTGNGIARLPQ-LLSQH-----Q-P---
--NYVLIELGANDGLRGF----PP---NLIQNNLETLIS-MVRD--ADAKPLLMQIRVLPNY-----GKRYTEAFAELYP
KTAA-KTQ-VPLLPFFLEG-VII-----K-------------P-E-----WMMQDGLHPQPEAQPWIA-E-FVA----K-
E--------L-LN-------HL----------------------------------------------------------
----------
>WP_053407699.1_arylesterase__Vibrio_hepatarius_
--------------------------------------------------------------------------------
-------------------------------------------------------------SKLLILGDSLSAGYQM-P-
I-E-K-AWPTLLPDVL------S---NK----GK----P--VEVINASISGDTTGNGIARLPQ-LLSQH-----Q-P---
--DYVLIELGANDGLRGF----PP---KLIQTNLGKMID-MVRQ--SESTPLLMQIRVLPNY-----GKRYTEAFAELYP
KTAQ-QHQ-VTLLPFFLEG-VIT-----K-------------P-D-----WMMSDGLHPKPEAQPWIA-E-FVA----N-
E--------L-IN-------HL----------------------------------------------------------
----------
>WP_053394810.1_multifunctional_acylCoA_thioesterase_I_protease_I_lysophospholipase_L1__Vibrio_nereis_
--------------------------------------------------------------------------------
-------------------------------------------------------------SKLLILGDSLSAGYQM-P-
I-E-K-AWPTLLPDVL------S---QK----GK----S--IDVINASISGDTTGNGIARLPQ-LLTQH-----Q-P---
--DYVLIELGANDGLRGF----PP---QMIQKNLARLID-MVRV--SDSTPLLMQIRVLPNY-----GKRYTNAFADLYP
KLAK-QQD-VPLLPFFLEG-VIT-----K-------------P-E-----WMMEDGLHPKSEAQPWIA-E-FVA----A-
E--------L-IN-------HL----------------------------------------------------------
----------
>WP_038176613.1_multifunctional_acylCoA_thioesterase_I_protease_I_lysophospholipase_L1__Vibrio_pacinii_
--------------------------------------------------------------------------------
-------------------------------------------------------------KTLLILGDSLSAGYQM-P-
I-E-K-AWPSLITHDL------A---EK----GQ----N--IQVINASISGDTTGNGLARLPN-LLSLH-----Q-P---
--DYVLIELGANDGLRGF----PP---SLIQTNLVNMIE-MVRS--AQAKPLLMQIHVLPNY-----GKRYTEAFSAIYP
QVAE-KQK-LPLLPFFLEG-VVI-----K-------------P-E-----WMMSDGLHPKAEAQAWIA-N-FVA----N-
Q--------L-IN-------YL----------------------------------------------------------
----------
>WP_100753995.1_multifunctional_acylCoA_thioesterase_I_protease_I_lysophospholipase_L1__Vibrio_salilacus_
--------------------------------------------------------------------------------
-------------------------------------------------------------KTLLILGDSLSAGYQM-P-
I-E-K-AWPSLITHDL------A---EK----GQ----N--IQVINASISGDTTGNGLARLPN-LLSLH-----Q-P---
--DYVLIELGANDGLRGF----PP---NLIQTNLVNMIE-MVRS--AQAKPILMQIHVLPNY-----GKRYTEAFSAIYP
QVAE-KQK-IPLLPFFLEG-VVI-----K-------------P-E-----WMMSDGLHPKPEAQAWIA-N-FVA----N-
Q--------L-IN-------YL----------------------------------------------------------
----------
>WP_006878080.1_arylesterase__Vibrio_brasiliensis_
--------------------------------------------------------------------------------
-------------------------------------------------------------KTLMILGDSLSAGYQM-S-
I-E-Q-AWPSLLTQDL------A---DK----DQ----D--VNVVNASISGDTTGNGLARLPK-LLEQH-----Q-P---
--DYVLIELGANDGLRGF----PP---GLIGNNLTQMVA-LIRQ--ADAKPMIMQIHVLPNY-----GKRYTEAFSSIFP
STAE-KLD-VPLLPFFLEG-VIV-----N-------------P-D-----WMMSDGLHPKPEAQAWIS-D-FVA----N-
Q--------L-IN-------HF----------------------------------------------------------
----------
>WP_004411703.1_multifunctional_acylCoA_thioesterase_I_protease_I_lysophospholipase_L1__Vibrio_orientalis_
--------------------------------------------------------------------------------
-------------------------------------------------------------KTLMVFGDSLSAGYQM-P-
I-A-K-AWPSLLPADL------K---SK----GQ----T--VTVVNASISGDTTGNGLARLPN-LLEQH-----Q-P---
--DYVLIELGANDGLRGF----PP---GLVQNNLTQIIR-LIRE--SGANPLLMQIHVLPNY-----GKRYTEAFSAVYP
SVSQ-SLD-IPLLPFFLEG-VII-----K-------------P-E-----WMMEDGLHPKPEAQAWIS-N-FVA----E-
Q--------L-IN-------HL----------------------------------------------------------
----------
>WP_045954850.1_multifunctional_acylCoA_thioesterase_I_protease_I_lysophospholipase_L1__Vibrio_galatheae_
--------------------------------------------------------------------------------
-------------------------------------------------------------KTLLILGDSLSAGYQM-P-
I-D-Q-AWPSLLTQDL------D---QN----GQ----K--LSVVNASISGDTTGNGLARLPS-LLEQH-----Q-P---
--EYVLIELGANDGLRGF----PT---NIVQNNLSEMIN-LVRS--SDATPLLMQIHILPNY-----GKRYTEAFSAVYP
QVSE-QLN-VPLLPFFLEG-VII-----R-------------P-E-----WMMSDGLHPKPEAQPWIS-N-FVA----N-
A--------L-IN-------HL----------------------------------------------------------
----------
>WP_004749657.1_MULTISPECIES__multifunctional_acylCoA_thioesterase_I_protease_I_lysophospholipase_L1__Vibrio_oreintalis_group_
--------------------------------------------------------------------------------
-------------------------------------------------------------KTLMILGDSLSAGYQM-P-
I-E-Q-AWPSLLTDDL------A---KS----GQ----Q--VSVINASISGDTTGNGLARLPQ-LLQQH-----N-P---
--EYVLIELGANDGLRGF----PT---GIVQKNLSDMIT-MIRD--SDATPLLMQIHILPNY-----GKRYTEAFASVYP
KVSQ-NLD-VPLLPFFLEG-VII-----K-------------P-E-----WMMSDGLHPKPEAQPWIS-N-FVA----D-
E--------L-IN-------HF----------------------------------------------------------
----------
>WP_054962845.1_arylesterase__Vibrio_bivalvicida_
--------------------------------------------------------------------------------
-------------------------------------------------------------KTLLILGDSLSAGYQM-P-
I-E-R-AWPSLLADEL------A---QS----GQ----Q--VSVINASISGDTTGNGIARLPG-LLDKH-----E-P---
--DYVLIELGANDGLRGF----PV---GIVQNNLTEMIG-MIRN--ADATPLLMQIHILPNY-----GKRYTEAFAAVYP
DVSQ-KLN-VPLLPFLLEG-VII-----N-------------P-E-----WMMTDGLHPKPEAQPWIS-N-FVA----K-
S--------L-IN-------HF----------------------------------------------------------
----------
>WP_021705325.1_MULTISPECIES__arylesterase__Vibrio_
--------------------------------------------------------------------------------
-------------------------------------------------------------ETLLILGDSLSAGYQM-P-
I-E-K-AWPSLLPDVL------V---QK----GK----P--VDVINGSISGDTTGNGLARLPQ-LLDQH-----K-P---
--DSVLIELGANDGLRGF----AP---PIIKQNLNTIID-TIEA--AGATPILMQIHVLPNY-----GKRYTQAFSGIYP
ELAT-DRS-VALIPFFLEG-IIT----SN-------------P-Q-----WIMDDGLHPKPEAQSWIA-E-FVA----D-
S--------I-VD-------LL----------------------------------------------------------
----------
>WP_075710732.1_arylesterase__Vibrio_panuliri_
--------------------------------------------------------------------------------
-------------------------------------------------------------TTLLVLGDSLSAGYQM-P-
I-E-K-AWPSLLPNVM------A---DK----GK----P--LTVVNGSISGDTTGNGLARLPQ-LLDEH-----Q-P---
--SLVLIELGANDGLRGF----PP---SLIEGNLVSIID-QIKA--ANAKPLLMQIHILPNY-----GKRYTQAFSSLYP
KIAQ-QHD-VALMPFMLEP-IMR----DN-------------P-D-----WIMPDGLHPKPDAQPWIA-E-FVS----H-
Q--------L-IK-------HL----------------------------------------------------------
----------
>WP_040991915.1_arylesterase__Vibrio_renipiscarius_
--------------------------------------------------------------------------------
-------------------------------------------------------------TTLLVLGDSLSAGYQM-P-
I-E-K-AWPSLLPNVM------K---QN----DQ----P--LTIVNGSVSGDTTGNGLARLPE-LLSQH-----Q-P---
--TYVLIELGANDGLRGF----PP---ALVASNLTTMID-TIKA--AQATPILMQIHVLPNY-----GKRYTQAFSDVYP
KVAS-EHN-VPLVPFFLES-ILR----DN-------------P-Q-----WIMNDGLHPKEEAQPWIA-E-FVS----E-
Q--------L-IN-------HL----------------------------------------------------------
----------
>WP_006714004.1_arylesterase__Vibrio_ichthyoenteri_
--------------------------------------------------------------------------------
-------------------------------------------------------------TTLLILGDSLSAGYQM-P-
I-E-K-AWPSLLPNVM------D---NK----GK----S--LTIINSSISGDTTGNGLARLPQ-LLAEH-----N-P---
--QYVMIELGANDGLRGF----PP---ALISANLTTIID-AIKA--ANATPILMQIHVLPNY-----GKRYTQAFSDLYP
NVAK-QNN-ITLIPFFLEP-ILR----DH-------------P-Q-----WMMNDGLHPKPEAQPWIA-E-FVS----D-
Q--------L-IN-------HL----------------------------------------------------------
----------
>WP_069447938.1_arylesterase__Vibrio_scophthalmi_
--------------------------------------------------------------------------------
-------------------------------------------------------------TTLLILGDSLSAGYQM-P-
I-E-K-AWPSLLPNVM------D---DK----GK----S--LTIVNSSISGDTTGNGLARLPQ-LLTQY-----Q-P---
--HYVLIELGANDGLRGF----PP---NLIATNLTSIIN-AIKA--SQATPILMQIHILPNY-----GKRYTQAFSDLYP
NVAQ-QQN-VSLIPFFLEP-ILR----DN-------------P-Q-----WMMSDGLHPKAEAQPWIA-E-FVS----E-
Q--------L-IN-------RL----------------------------------------------------------
----------
>WP_055065252.1_multifunctional_acylCoA_thioesterase_I_protease_I_lysophospholipase_L1__Vibrio_metoecus_
--------------------------------------------------------------------------------
-------------------------------------------------------------KTLLILGDSLSAGYEM-P-
I-E-Q-AWPGLLADAL------A---EK----GK----T--VSVVNGSISGDTTGNGLARLPS-LLTQH-----T-P---
--DAVLIELGANDGLRGF----PP---KTVSTNLATMIE-QIQA--QNTAVILMQIRIPPNY-----GKRYSDAFYQVYP
SLAQ-QFS-VPLIPFFLEQ-VIV-----K-------------P-E-----WMMSDGLHPKPEAQPWIA-D-FVA----D-
Q--------I-IT-------YL----------------------------------------------------------
----------
>WP_000197502.1_MULTISPECIES__multifunctional_acylCoA_thioesterase_I_protease_I_lysophospholipase_L1__Vibrio_
--------------------------------------------------------------------------------
-------------------------------------------------------------KTLLVLGDSLSAGYEM-P-
I-E-Q-AWPSLLADEL------V---EQ----GQ----T--VTVVNGSISGDTTGNGLARLPS-LLSQH-----Q-P---
--DTVLIELGANDGLRGF----PP---QTVTHNLTTMIE-QIQA--QNAKVILMQIRIPPNY-----GKRYSDAFYQIYP
SLAE-QFS-IPLIPFFLEQ-VIL-----K-------------P-E-----WMMADGLHPKPEAQPWIA-K-FVA----E-
H--------L-AA-------HL----------------------------------------------------------
----------
>WP_000197504.1_multifunctional_acylCoA_thioesterase_I_protease_I_lysophospholipase_L1__Vibrio_mimicus_
--------------------------------------------------------------------------------
-------------------------------------------------------------KTLLILGDSLSAGYEM-P-
I-E-Q-AWPSLLADSL------A---EK----GK----T--VSVINGSISGDTTGNGLARLPS-LLTQH-----Q-P---
--DVVLIELGANDGLRGF----PP---QTVSKNLTAMIE-QVQA--QNASVVLMQIRIPPNY-----GKRYSDAFYQLYP
NLAQ-QFS-IPLIPFFLEQ-VIL-----K-------------P-D-----WMMADGLHPKPEAQPWIA-G-FVA----E-
N--------L-VA-------HL----------------------------------------------------------
----------
>WP_042487335.1_multifunctional_acylCoA_thioesterase_I_protease_I_lysophospholipase_L1__Vibrio_diazotrophicus_
--------------------------------------------------------------------------------
-------------------------------------------------------------NTLLVLGDSLSAGYNM-S-
I-E-Q-AWPNLLGDAL------K---NK----GK----S--VTVINGSISGDTTGNGLSRLPS-LLKQH-----K-P---
--DSVLIELGANDGLRGF----PP---QLVENNLKTMID-TIHA--QNSQVILMQIRIPPNY-----GKRYSDAFSQLYP
NIAS-EKS-VPLVPFFLEQ-VII-----K-------------P-E-----WMMQDGLHPKPDAQPWIA-D-FMA----E-
Q--------L-EP-------LL----------------------------------------------------------
----------
>WP_038127732.1_multifunctional_acylCoA_thioesterase_I_protease_I_lysophospholipase_L1__Vibrio_fluvialis_
--------------------------------------------------------------------------------
-------------------------------------------------------------NTLLILGDSLSAGYQM-P-
I-E-Q-AWPSLLSRAL------K---GK----GK----N--VSVVNGSISGDTTGNGLDRLPS-LLKQH-----Q-P---
--DAVLIELGANDGLRGF----PP---NVVENNLRSMID-QIQA--TQSKVILMQIRIPPNY-----GKRYSDAIAKLYP
TLSD-EKA-VPLIPFFLEQ-VIV-----K-------------P-E-----WMMKDGLHPKSEAQPWIA-D-YMA----K-
Q--------L-AP-------LL----------------------------------------------------------
----------
>WP_038151943.1_multifunctional_acylCoA_thioesterase_I_protease_I_lysophospholipase_L1__Vibrio_furnissii_
--------------------------------------------------------------------------------
-------------------------------------------------------------NTLLILGDSLSAGYQM-P-
I-E-Q-AWPSLLSSAL------A---GN----GK----N--VSVVNGSISGDTTGNSLDRLPS-LLKQH-----Q-P---
--DTVLIELGANDGLRGF----PP---KVVENNLRAMID-QIQA--NKSHVILMQIRIPPNY-----GKRYSDAIAQLYP
TLSD-EKS-VPLIPFFLEQ-VIV-----K-------------P-E-----WMMNDGLHPKPEAQPWIA-D-FMA----Q-
Q--------L-AP-------LL----------------------------------------------------------
----------
>WP_061894633.1_multifunctional_acylCoA_thioesterase_I_protease_I_lysophospholipase_L1__Vibrio_cidicii_
--------------------------------------------------------------------------------
------------------------------------------------------------AEKILILGDSLSAGYNM-P-
A-E-Q-AWPTLLPDVL------K---TY----GK----D--VQVINASISGDTTGNGLARLPD-LLTTH-----S-P---
--DWVLIELGANDGLRGF----PP---KTIAANLSRMIQ-KTKA--AGAKPALMQIRVPPNY-----GKRYSQAFFDLYP
TLAE-HQQ-VPLLPFFLEQ-VIT-----K-------------P-E-----WMMQDGLHPTADAQPWIA-E-FVA----E-
M--------F-SK-------HL----------------------------------------------------------
----------
>WP_072601324.1_multifunctional_acylCoA_thioesterase_I_protease_I_lysophospholipase_L1__Vibrio_vulnificus_
--------------------------------------------------------------------------------
------------------------------------------------------------TEKVLILGDSLSAGYNM-S-
A-E-Q-AWPNLLPEAL------N---TY----GK----N--VEVINASISGDTTGNGLSRLPE-LLKTH-----S-P---
--DWVLIELGANDGLRGF----PH---KVISSNLSRMIQ-LSKA--SDAKVALMQIRVPPNY-----GKRYTDAFVELYP
TLAE-HHQ-VPLLPFFLEQ-VIV-----K-------------P-E-----WMMPDGLHPMPEAQPWIA-Q-FVA----K-
T--------F-YK-------HL----------------------------------------------------------
----------
>WP_041154664.1_arylesterase__Vibrio_mytili_
--------------------------------------------------------------------------------
------------------------------------------------------------NEKLLVLGDSLSAGYQM-P-
I-E-K-SWPSLLSNAL------L---EH----DQ----D--VTVINGSISGDTTGNGLARLPQ-LLDQH-----T-P---
--DFVILELGANDGLRGF----PP---KLITANLSKMIT-MIKN--SGAKVFMMQIRVPPNY-----GKRYSDMFYDIYP
KLAE-HQQ-VTLLPFFLEH-VVT-----K-------------P-E-----WMMDDGLHPKPEAQPWIA-E-FVA----Q-
E--------L-IK-------HL----------------------------------------------------------
----------
>WP_005455373.1_MULTISPECIES__arylesterase__Vibrio_
--------------------------------------------------------------------------------
------------------------------------------------------------SEKLLVLGDSLSAGYQM-P-
I-E-K-SWPSLLPDAL------L---EH----GQ----D--VTVINGSISGDTTGNGLARLPQ-LLDQH-----T-P---
--DLVLIELGANDGLRGF----PP---KVITSNLSKMIS-MIKD--SGANVVMMQIRVPPNY-----GKRYSDMFYDIYP
KLAE-HQQ-VQLMPFFLEH-VIT-----K-------------P-E-----WMMDDGLHPKPEAQPWIA-E-FVA----Q-
E--------L-VK-------HL----------------------------------------------------------
----------
>WP_038877902.1_MULTISPECIES__multifunctional_acylCoA_thioesterase_I_protease_I_lysophospholipase_L1__Vibrio_
--------------------------------------------------------------------------------
------------------------------------------------------------SEKLLVLGDSLSAGYQM-P-
I-E-E-SWPSLLPDAL------L---EH----GQ----D--VKVVNGSISGDTTGNGLARLPQ-LLKQH-----S-P---
--DVVLIELGANDGLRGF----PP---KLITSNLSKMIT-MIKD--SGANVIMMQIRVPPNY-----GKRYSDMFYDIYP
KLAE-HQQ-VELMPFFLEH-VII-----K-------------P-E-----WMMSDGLHPKPEAQPFIA-D-FVA----E-
E--------L-VK-------HL----------------------------------------------------------
----------
>WP_010451818.1_multifunctional_acylCoA_thioesterase_I_protease_I_lysophospholipase_L1__Vibrio_rotiferianus_
--------------------------------------------------------------------------------
------------------------------------------------------------SEKLLVLGDSLSAGYQM-P-
I-E-E-SWPSLLPDAL------L---EH----GQ----D--VKVVNGSISGDTTGNGLARLPS-LLEQH-----S-P---
--DLVLIELGANDGLRGF----PP---KLITSNLSKMIT-MIKD--SGANVIMMQIRVPPNY-----GKRYSDMFYDIYP
KLAE-HQQ-VTLMPFFLEQ-IIV-----K-------------P-E-----WMMDDGLHPKPEAQPFIA-D-FVA----Q-
E--------L-VK-------HL----------------------------------------------------------
----------
>WP_053053035.1_multifunctional_acylCoA_thioesterase_I_protease_I_lysophospholipase_L1__Vibrio_harveyi_
--------------------------------------------------------------------------------
------------------------------------------------------------NEKLLVLGDSLSAGYQM-P-
I-E-E-SWPSLLPDAL------L---EH----GQ----D--VKVVNGSISGDTTGNGLARLPA-LLEQH-----T-P---
--DVVLIELGANDGLRGF----PP---KLITSNLSKMIT-MIKD--SGADVVMMQIRVPPNY-----GKRYSDMFYEIYP
KLAE-HQK-VALMPFFLEH-VII-----K-------------P-E-----WMMDDGLHPKPEAQPFIA-D-FVA----Q-
E--------L-VK-------HL----------------------------------------------------------
----------
>WP_038889230.1_MULTISPECIES__multifunctional_acylCoA_thioesterase_I_protease_I_lysophospholipase_L1__Vibrio_
--------------------------------------------------------------------------------
------------------------------------------------------------SEKLLVLGDSLSAGYQM-P-
I-E-E-SWPSLLPDAL------L---EH----GQ----D--VKVVNGSISGDTTGNGLARLPS-LLEQH-----T-P---
--DLVLIELGANDGLRGF----PP---KLITSNLSKMIT-MIKD--SGADVVMMQIRVPPNY-----GKRYSDMFYDIYP
KLAE-HQQ-VALMPFFLEH-VII-----K-------------P-E-----WMMDDGLHPKPEAQPYIA-D-FVA----Q-
E--------L-VK-------HL----------------------------------------------------------
----------
>WP_078609514.1_MULTISPECIES__multifunctional_acylCoA_thioesterase_I_protease_I_lysophospholipase_L1__Vibrio_
--------------------------------------------------------------------------------
------------------------------------------------------------SEKVLVLGDSLSAGYQM-P-
I-E-K-SWPSLLPDAL------L---EH----GQ----D--VKVVNGSISGDTTGNGLARLPS-LLEQH-----T-P---
--DLVLIELGANDGLRGF----PP---NVITSNLSKMIT-MIKD--SGADVVMMQIRVPPNY-----GKRYSDMFYDIYP
KLAE-HQQ-VALMPFFLEH-VIV-----K-------------P-E-----WMMDDGLHPKPEAQPFIA-D-FVA----E-
E--------L-VK-------HL----------------------------------------------------------
----------
>WP_021707539.1_multifunctional_acylCoA_thioesterase_I_protease_I_lysophospholipase_L1__Vibrio_alginolyticus_
--------------------------------------------------------------------------------
------------------------------------------------------------SEKLLVLGDSLSAGYQM-P-
I-E-E-SWPSLLPDAL------S---EH----GQ----D--VTVINASISGDTTGNGLARLPQ-LLTQH-----S-P---
--DMVLIELGANDGLRGF----PP---KLITSNLSKMIT-MVKD--SGADVVMMQIRVPPNY-----GKRYSDMFYDIYP
KLAQ-HQQ-VALMPFFLEH-VVT-----K-------------P-E-----WMMDDGLHPKPDAQPWIA-D-FVA----Q-
E--------L-IK-------HL----------------------------------------------------------
----------
>WP_005395483.1_MULTISPECIES__multifunctional_acylCoA_thioesterase_I_protease_I_lysophospholipase_L1__Vibrio_
--------------------------------------------------------------------------------
------------------------------------------------------------SEKLLVLGDSLSAGYQM-P-
I-E-K-SWPSLLPDAL------S---EH----GQ----D--VTVINASISGDTTGNGLARLPQ-LLTQH-----S-P---
--DMVLIELGANDGLRGF----PP---KLITSNLSKMIT-MIKD--SGADVVMMQIRVPPNY-----GKRYSDMFYDIYP
KLAQ-HQQ-VTLMPFFLEH-VVI-----K-------------P-E-----WMMDDGLHPKPDAQPWIA-D-FVA----Q-
E--------L-IK-------HL----------------------------------------------------------
----------
>WP_014234243.1_MULTISPECIES__arylesterase__Vibrio_
--------------------------------------------------------------------------------
------------------------------------------------------------NEKLLVLGDSLSAGYNM-P-
I-E-K-SWPSLLPDVL------L---EH----GQ----T--VTVINGSISGDTTGNGLARLPQ-LLEQH-----S-P---
--SIVLIELGANDGLRGF----PP---KLITSNLSKMIT-MIKD--FGAEVIMMQIRVPPNY-----GKRYSDMFYDIYP
KLAE-HQQ-VQLMPFFLEH-LVT-----K-------------P-D-----WMMNDGLHPKPEAQPWIA-D-FVA----Q-
E--------L-IK-------HL----------------------------------------------------------
----------
>WP_039983167.1_MULTISPECIES__arylesterase__Vibrio_
--------------------------------------------------------------------------------
------------------------------------------------------------NQKILILGDSLSAGYQM-P-
L-E-Q-SWPSLLPNIL------S---KQ----GK----E--VIVINGSISGDTTGNGLDRLPQ-LLKQH-----Q-P---
--SLVVVELGANDGLRGF----PP---KLIASNLSKIID-VSKT--SGANVILMQIRVPPNY-----GKRYSDMFYAIYP
DLAD-KLD-IFLMPFFLEQ-VIT-----K-------------P-E-----WMMTDGLHPKPEAQPYIA-N-FVA----Q-
E--------L-MK-------HL----------------------------------------------------------
----------
>WP_033003402.1_arylesterase__Vibrio_azureus_
--------------------------------------------------------------------------------
------------------------------------------------------------NQKILVLGDSLSAGYQM-A-
I-E-Q-SWPSLLPSIF------S---QQ----GQ----A--ISVINGSISGDTTGNGLARLPQ-LLKQH-----Q-P---
--SWVIVELGANDGLRGF----PP---KLISSNLSEIID-ISKT--SGANVVLMQIRVPPNY-----GKRYGEMFYGIYP
AIAD-KKN-VILMPFFLEQ-VIT-----K-------------P-E-----WMMSDGLHPKPEAQPFIA-N-FVA----Q-
E--------L-LK-------HL----------------------------------------------------------
----------
>WP_094501245.1_multifunctional_acylCoA_thioesterase_I_protease_I_lysophospholipase_L1__Vibrio_qinghaiensis_
--------------------------------------------------------------------------------
-------------------------------------------------------------TTLLILGDSLSAGYQM-T-
I-E-N-AWPSLLPNAL------Q---AE----GK----S-DIDVINASISGDTTGNGLARLPS-LLTLH-----T-P---
--DAVLIELGANDGLRGF----PP---QLISSNLTAIIG-QIKK--AGSTPLLMQIRIPPNY-----GKRYSDAFYSLYS
ELSL-QHT-VPLLPFFLEQ-VII-----K-------------P-E-----WMMADGLHPTVDAQPWIA-N-FVA----Q-
H--------L-AD-------HL----------------------------------------------------------
----------
>WP_032552559.1_arylesterase__Vibrio_fortis_
--------------------------------------------------------------------------------
-------------------------------------------------------Q----NQTILVLGDSLSAGYNM-D-
I-K-Q-SWPTLLPDAL------S---EY----DK----E--VTVINGSISGDTTGNGLSRLPQ-LLTEH-----T-P---
--DTVLIELGANDGLRGF----PP---KVIEQNLVKIIE-QIRA--SGAEPVMMQIRIPPNY-----GKRYNEQFEYVFT
SLSD-QQK-VPLLPFFLEH-IIL-----K-------------P-E-----WMMNDGLHPKPEAQPWIA-D-FVA----E-
K--------L-YQ-------HL----------------------------------------------------------
----------
>WP_077681469.1_arylesterase__Vibrio_kanaloae_
-----------------------------------------QNSEL------------V--------------RNPTLT-
-------------------------------------------------------P----KATLLILGDSLSAGYNM-D-
I-K-Q-SWPSLLPEAL------A---KH----NK----E--VTVVNGSISGDTTGNGLARLPQ-LLEEH-----A-P---
--DSVLIELGANDGLRGF----PP---KLMSANLDQIIE-QIKA--AGAKPIIMQIRIPPNY-----GKRYNQQFEYVFT
SIAD-QKK-VPLLPFFLEH-IIL-----K-------------P-E-----WMMNDGLHPKPEAQPWIA-E-FVA----G-
E--------L-YQ-------YL----------------------------------------------------------
----------
>WP_060466768.1_arylesterase__Vibrio_toranzoniae_
-----------------------------------------QNSEL------------V--------------RNPTLT-
-------------------------------------------------------P----KATLLILGDSLSAGYNM-D-
I-K-Q-SWPSLLPEAL------A---KH----NK----E--VTVVNGSISGDTTGNGLARLPQ-LLEEH-----A-P---
--DSVLIELGANDGLRGF----PP---KLMSANLDQIIE-QIKA--SGAKPIMMQIRIPPNY-----GKRYNQQFEYVFA
SIAD-QKK-VPLLPFFLEH-IIL-----K-------------P-E-----WMMNDGLHPKPEAQPWIA-E-FVA----G-
E--------L-YQ-------YL----------------------------------------------------------
----------
>WP_010429638.1_MULTISPECIES__arylesterase__Vibrio_
-----------------------------------------QNTDL------------V--------------RNPTLA-
-------------------------------------------------------P----SATLLILGDSLSAGYNM-D-
I-K-Q-SWPSLLPDAL------T---KH----DK----A--ITVVNGSISGDTTGNGLARLPQ-LLEEH-----A-P---
--DTVLIELGANDGLRGF----PP---KLMSANLDQIIE-QIKA--SGATPIMMQIKIPPNY-----GKRYNQQFEYVFT
SLAD-QKN-VPLLPFFLEH-IIL-----K-------------P-E-----WMMNDGLHPKPEAQPWIA-E-FVA----E-
E--------L-YQ-------YL----------------------------------------------------------
----------
>WP_012600647.1_MULTISPECIES__arylesterase__Vibrio_
---------------------------------------------------------------------------QDTE-
-------------------------------------------------------L----DSKLLVLGDSLSAGYNM-D-
I-K-Q-SWPSLLPDAL------A---KH----DK----T--VTVVNGSISGDTTGNGLARLPQ-LLEEH-----A-P---
--DTVLIELGANDGLRGF----PP---KLMSANLDQIIK-QIKA--AGAKPIMMKIKIPPNY-----GKRYNQQFEYVFA
ALAD-QQS-VPLLPFFLEH-IIL-----K-------------P-E-----WMMNDGLHPKPEAQPWIA-E-FVA----K-
E--------L-YQ-------YL----------------------------------------------------------
----------
>WP_048608336.1_MULTISPECIES__arylesterase__Vibrio_
---------------------------------------------------------------------------QDTD-
-------------------------------------------------------L----DSKLLVLGDSLSAGYNM-D-
I-K-Q-SWPSLLPDAL------A---KH----DK----T--VTVVNGSISGDTTGNGLARLPQ-LLEEH-----A-P---
--DTVLIELGANDGLRGF----PP---KLMSANLDQIIE-QIKA--AGAKPIMMQIKIPPNY-----GKRYNQQFEYVFA
ALAD-QQN-VPLLPFFLEH-IIL-----K-------------P-E-----WMMNDGLHPKPEAQPWIA-E-FVA----E-
E--------L-YQ-------YL----------------------------------------------------------
----------
>WP_086713951.1_arylesterase__Vibrio_gigantis_
---------------------------------------------------------------------------QDTK-
-------------------------------------------------------L----DSKLLVLGDSLSAGYNM-D-
I-K-Q-SWPSLLPDAL------A---KH----DK----T--VTVVNGSISGDTTGNGLARLPQ-LLEDH-----A-P---
--DTVLIELGANDGLRGF----PP---KLMSANLDQIIK-QIKA--AGAKPIMMQIKIPPNY-----GKRYNQQFEYVFA
ELAD-QQN-VPLLPFFLEH-IIV-----K-------------P-E-----WMMNDGLHPKPEAQPWIA-K-FVA----E-
E--------L-YQ-------YL----------------------------------------------------------
----------
>WP_017111997.1_MULTISPECIES__arylesterase__Vibrio_
-------------------------------------------------------------------------QGPTSA-
-------------------------------------------------------Q----VSKLLVLGDSLSAGYNM-D-
I-K-Q-SWPSLLPDAL------E---KH----DK----T--VNVVNGSISGDTTGNGLARLPQ-LLEEH-----A-P---
--DTVLIELGANDGLRGF----PP---KLVSANLDQIIE-QVKA--AGAKPIMMQIKIPPNY-----GKRYNEQFEYVFT
SLSD-QQD-VPLLPFFLEH-IIL-----K-------------P-E-----WMMNDGLHPKPEAQPWIA-E-FVA----E-
E--------L-YQ-------YL----------------------------------------------------------
----------
>WP_086958591.1_multifunctional_acylCoA_thioesterase_I_protease_I_lysophospholipase_L1__Vibrio_casei_
----------------------------------------------------------------------------ANS-
-------------------------------------------------------A----NTTILILGDSLSAGYQM-P-
I-E-Q-SWPSLLPEQL------K---QK----GI----N--ATVINGSISGDTSGNGLQRLPA-LLKQH-----N-P---
--DWVIVELGANDGLRGF----PP---ATIKQNLTQIIT-LSKA--ANSDVAIMQIMVPPNY-----GKRYTQAFSNLYP
EVAK-QQD-IPILPFFLEQ-VIV-----K-------------P-E-----WMMKDGLHPKAVAQPWIA-D-FMA----S-
Q--------L-EL-------IL----------------------------------------------------------
----------
>WP_086980876.1_multifunctional_acylCoA_thioesterase_I_protease_I_lysophospholipase_L1__Vibrio_aphrogenes_
--------------------------------------------------------------------------------
------------------------------------------------------------KTTILILGDSLSAGYQM-A-
I-E-Q-SWPSLLPQEL------K---QN----GI----E--AQVINGSISGDTTGNGLQRLPA-LLKQH-----Q-P---
--DWVVIELGANDGLRGF----PP---ATIKQNLQQLIQ-QSKA--AGSQVALMQIMVPPNY-----GKRYTQAFANVYP
DLAK-QQD-IPLLPFFLEQ-VIV-----K-------------K-E-----WMMQDGLHPKPEAQPWIA-Q-FIA----S-
E--------L-TL-------IL----------------------------------------------------------
----------
>WP_027695849.1_multifunctional_acylCoA_thioesterase_I_protease_I_lysophospholipase_L1__Vibrio_litoralis_
------------------------------------------------------------------------------A-
-------------------------------------------------------V----KTTILILGDSLSAGYQM-P-
I-E-Q-SWPSLLPKEL------Q---QK----GI----E--ADVINGSISGDTTGNGLQRLPS-LLKQH-----Q-P---
--DWVLIELGANDGLRGF----PP---ATIQRNLNQLIE-QSKQ--AGSQVALMQIMVPPNY-----GKRYTQAFANLYP
EVAK-QQD-IPLLPFFLEN-VII-----K-------------P-E-----WMMNDGLHPKADAQPWIA-Q-FMA----S-
Q--------L-KP-------IL----------------------------------------------------------
----------
>WP_089138841.1_multifunctional_acylCoA_thioesterase_I_protease_I_lysophospholipase_L1__Vibrio_rumoiensis_
------------------------------------------------------------------------------A-
-------------------------------------------------------V----KTTILILGDSLSAGYQM-P-
I-E-Q-SWPSLLPKEL------Q---QK----GI----E--ADVINGSISGDTTGNGLQRLPS-LLKQH-----Q-P---
--DWVLIELGANDGLRGF----PP---ATIQRNLNQLIQ-QSKE--AGSQVALMQIMVPPNY-----GKRYTQAFANLYP
EVAK-QQD-IPLLPFFLEN-VIV-----K-------------P-E-----WMMKDGLHPKSEAQPWIA-Q-FMA----T-
Q--------L-QS-------IL----------------------------------------------------------
----------
>WP_077314987.1_multifunctional_acylCoA_thioesterase_I_protease_I_lysophospholipase_L1__Vibrio_palustris_
--------------------------------------------------------------------------------
-------------------------------------------------------------QTLMILGDSLSAGYRM-P-
I-E-Q-AWPSLLSDKL------S---EK----GK----N--VTVINASISGDTSGNGLARLPG-LLKQH-----T-P---
--DSVLLELGANDGLRGF----PP---QGTEKNLRQMID-IIQN--TNTKVIMMQIRIPPNY-----GKRYTQMFSDIYP
RVAK-ATQ-TPLIPFFMEK-IIT-----K-------------S-E-----WVKKDGMHPRKEAQPWIA-N-FMA----T-
Q--------L-QP-------FL----------------------------------------------------------
----------
>WP_068718306.1_arylesterase__Vibrio_tritonius_
--------------------------------------------------------------------------------
-------------------------------------------------------------QTLMILGDSLSAGYQM-P-
I-E-Q-AWASLLSQQL------S---EK----GK----N--VTVINASISGDTSGNGLARLPG-LLTKH-----H-P---
--DVVLVELGANDGLRGF----PP---TLITNNLRQIVQ-QIQS--SDAKAIVMQIRMPPNY-----GKRYTTMFYEVFA
KVAQ-QEK-VPLIPFYLEQ-IIT-----K-------------P-E-----WIMPDGLHPRPEAQSWIA-H-YMA----N-
E--------L-LP-------YL----------------------------------------------------------
----------
>WP_072671070.1_MULTISPECIES__multifunctional_acylCoA_thioesterase_I_protease_I_lysophospholipase_L1__Vibrio_
--------------------------------------------------------------------------------
-------------------------------------------------------------QTLLILGDSLSAGYQM-P-
I-E-Q-AWPTLLE---------S---QL----ALH-Q-D--ITVINGSISGDTTGNGLARLPS-LLEQH-----Q-P---
--QTVLITLGANDGLRGF----PP---QVVENNLRTMIE-QIKQ--ANAQSVLMQIKTPPNY-----GKRYSDSFADVYP
RLAK-EFD-LPLIDFFLEQ-VII-----N-------------P-E-----WMMSDGLHPNSAAQPWIA-Q-FMA----Q-
K--------L-TP-------LL----------------------------------------------------------
----------
>WP_078924658.1_multifunctional_acylCoA_thioesterase_I_protease_I_lysophospholipase_L1__Vibrio_cincinnatiensis_
----------------------------------------------------------------------------AHV-
-------------------------------------------------------S----SNTLLVLGDSLSAGYQM-P-
L-E-K-AWPSLLNQTF------S---QQ----SL----D--ITVINGSISGDTTGNGLERLPA-LLEQH-----H-P---
--QWVLITLGANDGLRGF----PP---HLIENNLRAMIV-QIKA--SNAQPMIMQIHTPPNY-----GRRYSEAFAEIYP
RLSE-ELS-APLIRFFLEQ-VIV-----K-------------P-E-----WMMPDGLHPTPEAQPWIA-Q-YMT----Q-
Q--------L-TP-------LI-----SD-------F-------------------------------------------
----------
>WP_009601474.1_GDSLtype_esterase_lipase_family_protein__Vibrio_caribbeanicus_
--------------------------------------------------------------------------------
-------------------------------------------------------------KTLMILGDSLSAGYQM-P-
L-E-E-AWPSLITKKL------S---TV----DH----P--ISVINASISGDTSGNGLARLPS-LLAQH-----N-P---
--EFVLIELGANDGLRGF----KP---SIIANNLTEMIL-LIRQ--AGAVPILMQIHTLPNY-----GRRYTESFSALYP
NLAK-QLN-VPLIPFLLRE-VIT-----K-------------P-E-----WMMSDGLHPKSVAQPWIA-E-FVA----Q-
H--------L-IK-------VL-----HR-------T-------------------------------------------
----------
>WP_073580427.1_arylesterase__Vibrio_quintilis_
--------------------------------------------------------------------------------
-------------------------------------------------------------TQLLILGDSLSAGYQM-P-
I-E-Q-AWPSLLPDAL------K---KH----DR----T--VSVINGSVSGDTTGNALARLPK-LLKQH-----A-P---
--EYVLIELGANDGLRGF----TP---SIPKKNLVRIID-LISQ--SGGKPILMQIRIPPNY-----GQRYSRLFSAIYT
NISD-IKQ-VPLIPFFLEQ-VII-----R-------------P-E-----WMKDDGLHPNAKAQPWIA-D-TVA----R-
Q--------I-AP-------LL-----M----------------------------------------------------
----------
>WP_073604920.1_GDSLtype_esterase_lipase_family_protein__Vibrio_aerogenes_
--------------------------------------------------------------------------------
-------------------------------------------------------------TQLLVLGDSLSAGYQM-P-
I-E-Q-AWPGLLPEAL------E---KH----HQ----T--VSVINGSVSGDTTGNALARLPA-LLKQH-----K-P---
--SYVLIELGANDGLRGF----SP---DIPKQNLIKIID-LIIQ--SGGKPILMQIRIPPNY-----GQRYSRLFSAIYP
NISD-KKR-IPLIPFFLEQ-VII-----R-------------P-E-----WMKEDGLHPKAEAQPWIA-E-TVA----R-
Q--------I-SP-------LL-----K----------------------------------------------------
----------
>WP_087480938.1_multifunctional_acylCoA_thioesterase_I_protease_I_lysophospholipase_L1__Vibrio_mangrovi_
--------------------------------------------------------------------------------
-------------------------------------------------------------ARLLILGDSLSAGYQM-S-
A-N-Q-AWPSLLPQAL------Q---KY----NH----P--MTVINASISGDTTGNGLARLPK-LLQQH-----T-P---
--DYVLIELGANDGLRGF----SP---QIPERNLARIID-LIAQ--SGARPILMQIRIPPNY-----GQRYSKAFSTIYS
KLSE-QKQ-IPLIPFFLEQ-VIL-----R-------------P-E-----WMKSDGLHPNEHAQSWIA-A-WIA----Q-
Q--------L-TP-------LL-----EP-------TP--------S---------------------------------
----------
>WP_039837111.1_multifunctional_acylCoA_thioesterase_I_protease_I_lysophospholipase_L1__Vibrio_gazogenes_
--------------------------------------------------------------------------------
------------------------------------------------------------AARLLIVGDSLSAGYQM-S-
A-D-Q-AWPSLLPQAL------Q---KY----NR----S--VTVVNASVSGDTTGNSLARLPQ-LLQQH-----T-P---
--DYVLIELGANDGLRGF----SP---QIPAQNLAQMID-LITQ--SGSQALLMQIRTPPNY-----GQRYSKAFAAIYP
KLAT-EKQ-VPLLPFFLEQ-VIV-----R-------------P-E-----WMKSDGLHPNEKAQPWIA-E-WMA----Q-
Q--------L-HP-------LI-----DQ-------PA--------ASEMQS----------------------------
----------
>WP_077337279.1_multifunctional_acylCoA_thioesterase_I_protease_I_lysophospholipase_L1__Vibrio_ruber_
----------------------------------------------------------------------------LQA-
-------------------------------------------------------H----NARLLIVGDSLSAGYQM-S-
V-D-Q-AWPSLLAQAL------Q---KY----NR----S--VTVVNASISGDTTGNSLTRLPQ-LLQQH-----T-P---
--DYVLLELGANDGLRGF----SP---QIPQQNLARMID-LVTQ--SGAQAILMQIRIPPNY-----GKRYSNAFAAIYP
KLAQ-EKQ-VPLLPFFLEQ-VII-----R-------------P-E-----WMKSDGLHPNEKAQPWIA-E-WMA----Q-
Q--------L-SP-------LM-----AS-------ST--------DSGMSSS---------------------------
----------
>WP_051680812.1_multifunctional_acylCoA_thioesterase_I_protease_I_lysophospholipase_L1__Vibrio_rhizosphaerae_
----------------------------------------------------------------------------LQA-
-------------------------------------------------------H----NVRLLIVGDSLSAGYQM-S-
A-D-Q-AWPSLLPQAL------Q---KY----NR----S--VTVVNASISGDTTGNSLARLPQ-LLQQH-----T-P---
--DYVLLELGANDGLRGF----SP---QIPEQNLAQMID-RVTQ--SGAKAILMQIRIPPNY-----GKRYSQAFSSIYP
KLSE-EKQ-IPLLPFFLEQ-VIV-----R-------------D-E-----WMQSDGLHPNEKAQPWIA-E-WMA----Q-
Q--------L-SP-------IL-----AS-------AA--------DTGLSSS---------------------------
----------
>WP_068946165.1_arylesterase__Photobacterium_damselae_
--------------------------------------------------------------------------------
-------------------------------------------------------------QTLLVLGDSLSAGYQM-K-
P-E-Q-SWPALLPSIL------E---QQ----QQ----P--TTVINASISGDTSGNGLTRLPA-LLQQY-----Q-P---
--NWVLIELGANDGLRGF----AP---SILKTNLSQMIE-KIQQ--HDAKPLLMQIEIPPNY-----GKRYNQMFRQIYP
DLSQ-KHQ-IPLLPFFLVE-IIE-----Q-------------D-N-----LMMKDGLHPTANAQPIIA-K-FMA----K-
H--------L-QP-------HL-----K----------------------------------------------------
----------
>WP_008987733.1_multifunctional_acylCoA_thioesterase_I_protease_I_lysophospholipase_L1__Photobacterium_leiognathi_
--------------------------------------------------------------------------------
-------------------------------------------------------------QTLLVLGDSLSAGYQM-P-
A-E-K-SWPALLPPLL------A---QQ----AQ----P--TTVINASISGDTSGNGLARLPN-LLKQH-----K-P---
--DFVLIELGANDGLRGF----HP---KILRNNLSQMIT-EIKK--VRSQPLLMQIEVPPNY-----GKRYNELFRNTYP
SLSE-ATN-VPLLPFFLID-IIV-----K-------------P-E-----LMMKDGLHPTVEAQPLIA-Q-FMA----K-
H--------L-QP-------YL-----NK-------ES--------SQ--------------------------------
----------
>WP_036793549.1_multifunctional_acylCoA_thioesterase_I_protease_I_lysophospholipase_L1__Photobacterium_kishitanii_
--------------------------------------------------------------------------------
-------------------------------------------------------------QTLLVLGDSLSAGYQM-P-
A-D-K-SWPTLLPEIL------A---QQ----SQ----P--TTVINASISGDTSGNGLARLPQ-LLTQY-----K-P---
--DVVLIELGANDGLRGF----AP---KILRNNLSQIIT-LIKK--VGSQPLLMQIEIPPNY-----GKRYTELFSNTYP
NLSQ-SFN-VPLLPFFLID-IIV-----K-------------P-Q-----LMMKDGLHPTAEAQPLIA-Q-FMA----Q-
Q--------L-KP-------YL-----NK-------ES--------VQ--------------------------------
----------
>WP_087821021.1_arylesterase__Photobacterium_aquimaris_
--------------------------------------------------------------------------------
-------------------------------------------------------------QTLLVLGDSLSAGYQM-P-
A-N-K-SWPSLLPKIL------A---QQ----SQ----P--TTVINASISGDTSGNGLARLPQ-LLVQH-----Q-P---
--DIVLIELGANDGLRGF----HP---KILRNNLTKMIT-LIKE--MGSQPLLMQIEIPPNY-----GKRYNELFRNTYP
TLSQ-SLN-VPLLPFFLIE-IIV-----Q-------------P-Q-----LMMKDGLHPTAQAQPLIA-Q-FMA----Q-
Q--------L-SP-------YL-----NK-------ET--------IQ--------------------------------
----------
>WP_087853860.1_arylesterase__Photobacterium_andalusiense_
--------------------------------------------------------------------------------
-------------------------------------------------------------QTLLVLGDSLSAGYQM-P-
A-N-K-SWPSLLPQIL------A---QQ----SQ----P--TTVINASISGDTSGNGLARLPQ-LLAQY-----Q-P---
--DIVLIELGANDGLRGF----HP---KILRNNLTQMIT-LIKE--MGSQPLLMQIEIPPNY-----GKRYNELFRNTYP
TLSQ-SLN-VPLLPFFLIE-IIV-----Q-------------P-Q-----LMMKDGLHPTAQAQPLIA-Q-FMA----Q-
Q--------L-SP-------YL-----NK-------ET--------IQ--------------------------------
----------
>WP_087844983.1_arylesterase__Photobacterium_malacitanum_
--------------------------------------------------------------------------------
-------------------------------------------------------------QTLLVLGDSLSAGYQM-P-
A-N-K-SWPSLLPKIL------A---QQ----SQ----P--TTVINASISGDTSGNGLARLPQ-LLAQH-----H-P---
--DIVLIELGANDGLRGF----HP---KILRNNLTQMIT-LIKE--MGSQPLLMQIEIPPNY-----GKRYNELFRNTYS
TLSQ-SLN-VPLLPFFLIE-IID-----Q-------------P-Q-----LMMKDGLHPTAQAQPLIA-Q-FMA----Q-
Q--------L-SP-------YL-----NK-------ET--------IQ--------------------------------
----------
>WP_045031239.1_arylesterase__Photobacterium_phosphoreum_
--------------------------------------------------------------------------------
-------------------------------------------------------------QTLLVLGDSLSAGYQM-P-
A-N-K-SWPALLPEIL------A---QQ----SQ----P--TTIINASISGDTSGNGLARLPQ-LLAQH-----Q-P---
--DIVLIELGANDGLRGF----HP---KILRNNVSQMIT-LIKE--MGSQPLLMQIEIPPNY-----GKRYNELFRNTYP
NLSQ-SLN-VPLLPFFLID-IIV-----Q-------------P-Q-----LMMKDGLHPTVEAQPLIA-Q-FMA----Q-
Q--------L-KP-------YL-----NK-------ES--------L---------------------------------
----------
>WP_045040792.1_arylesterase__Photobacterium_iliopiscarium_
--------------------------------------------------------------------------------
-------------------------------------------------------------QTLLVLGDSLSAGYQM-P-
A-N-K-SWPILLPEIL------A---QQ----SQ----P--TTIINASISGDTSGNGLARLPQ-LLKQY-----Q-P---
--DIVLIELGANDGLRGF----AP---KILRNNLSQMIT-LIKE--MGSQPLLMQIEIPPNY-----GKRYNELFRNIYP
ELSQ-SLN-IPLLPFFLID-IIV-----Q-------------P-Q-----LIMKDGIHPTAEAQPLIA-Q-FMA----Q-
H--------L-KP-------YL-----NK-------ES--------L---------------------------------
----------
>WP_080173346.1_multifunctional_acylCoA_thioesterase_I_protease_I_lysophospholipase_L1__Photobacterium_toruni_
--------------------------------------------------------------------------------
-------------------------------------------------------------QTLLVLGDSLSAGYQM-P-
A-Q-K-SWPALLPKIL------A---QQ----SQ----P--TTIINASISGDTSGNGLARLPQ-LLKQH-----Q-P---
--DIVLIELGANDGLRGF----AP---KILRNNLSQMIT-LIKK--MGSQPLLMQIEIPPNY-----GKRYNELFRNTYP
ELSQ-SLN-VPLLPFFLID-IIV-----K-------------P-Q-----LMMKDGLHPTIEAQPLIA-Q-FMA----Q-
Q--------L-QP-------YL-----NQ-------ES--------SQ--------------------------------
----------
>WP_080158085.1_arylesterase__Photobacterium_piscicola_
--------------------------------------------------------------------------------
-------------------------------------------------------------QTLLVLGDSLSAGYQM-P-
T-N-K-SWPVLLPEIL------A---QQ----SQ----P--TTIINASISGDTSGNGLARLPQ-LLKQY-----Q-P---
--DIVLIELGANDGLRGF----AP---KILRNNLNQMIT-LIKE--MGSQPLLMQIEIPPNY-----GKRYNMLFRNTYP
ELSQ-SLN-VPLLPFFLID-IIV-----K-------------P-Q-----LMMKDGLHPTAEAQPLIA-Q-FMA----K-
Q--------L-QP-------YL-----NQ-------ES--------SQ--------------------------------
----------
>WP_086963784.1_arylesterase__Oceanisphaera_avium_
--------------------------------------------------------------------------------
-------------------------------------------------------------TTILIVGDSLSAGYRM-S-
A-D-Q-AWPQQLAKHW------P---------------A--ITVVNASVSGDTTQGGLQRLPT-LLTQH-----Q-P---
--DLVLLELGGNDGLRGL----AP---QLIANNLAKMIR-LAKD--ANAQVILTDIQLPPNY-----GRRYLDKFEAIFS
ELAT-THQ-LPLMPFFVAP-LID-----K-------------E-G-----MMMNDGIHPTAKAQPEIV-K-QVH----A-
F--------L-TP-------YV-----DA-------LA--------Q---------------------------------
----------
>WP_094201756.1_arylesterase__Oceanimonas_doudoroffii_
--------------------------------------------------------------------------------
-------------------------------------------------------------NTLLVLGDSLSAGYRM-R-
A-E-Q-AWPHLLAEQW------Q---QE----GR----Q--ITVVNASVSGDTTQGGLQRLPP-LLQRH-----R-P---
--SLVLLELGGNDGLRGL----PP---RLIERNLERLIA-LANE--AGARVILTDIQLPPNY-----GQRYLQQFEGVFS
RLAD-QHD-VPLLPFFVAP-LIG-----Q-------------S-G-----MMMDDGIHPTAAAQPLIA-Q-QVS----A-
F--------L-TP-------YL-----TP---------------------------------------------------
----------
>WP_026344930.1_arylesterase__Oceanimonas_smirnovii_
--------------------------------------------------------------------------------
-------------------------------------------------------------DTLLILGDSLSAGYRM-R-
A-D-Q-AWPHLLAEKW------Q---QQ----GR----D--VTVINASVSGDTTQGGLQRLPP-LLQRH-----Q-P---
--SLVLLELGGNDGLRGL----PP---DLIERNLAQLIT-LANN--AGARVVLTDIQLPPNY-----GRRYLQQFESLFS
RLAT-QQQ-VPLLPFFVAP-LIG-----Q-------------N-G-----MMMDDGIHPTAEAQPLIA-E-QVD----E-
F--------L-AP-------YL----------------------------------------------------------
----------
>WP_094279410.1_arylesterase__Oceanimonas_baumannii_
--------------------------------------------------------------------------------
-------------------------------------------------------------DTLLILGDSLSAGYRM-R-
S-E-Q-AWPHLLAEQW------Q---RE----GR----Q--VTVVNASVSGDTTQGGLQRLPP-LLQRH-----Q-P---
--SMVLLELGGNDGLRGL----PP---KLIERNLAQLIT-LAGD--AGARVVLTDIQLPPNY-----GRRYLQQFEGVFN
RLAS-DHQ-LPLLPFFVAP-LVG-----Q-------------N-G-----MMMDDGIHPTAAAQPLIA-E-QVS----E-
F--------L-AP-------YL----------------------------------------------------------
----------
>WP_071472400.1_arylesterase__Oceanisphaera_psychrotolerans_
--------------------------------------------------------------------------------
-------------------------------------------------------------NTVLILGDSLSAGYRM-S-
A-E-Q-AWPRLLAEQW------R---QE----GR----Q--VELVNASVSGDTTQGGLQRLPP-LLERH-----Q-P---
--SLVVLELGGNDGLRGL----PP---PLIERNLKALIQ-LADK--AGAKVILTDIRLPPNY-----GRRYLQQFEPIFG
KLAE-AHR-LPLLPFFVSP-LIG-----E-------------N-G-----MMMDDGIHPTASAQPLIA-R-QVH----A-
F--------L-TP-------YL-----EH---------------------------------------------------
----------
>WP_094041169.1_arylesterase__Zobellella_denitrificans_
--------------------------------------------------------------------------------
-------------------------------------------------------------NTVLILGDSLSAGYRM-N-
A-D-Q-AWPRLLAEQW------R---RE----GR----N--VEVVNASVSGDTTQGGLQRLPP-LLERH-----Q-P---
--SLVVLELGGNDGLRGL----PP---PLIERNLDTMIA-LADR--AGARVVLTEIRLPPNY-----GRRYLEQFEGIFD
KLAK-RHE-LPLLPFFVAP-LLN-----E-------------H-G-----MMMDDGIHPTAEAQPLIA-R-QVH----A-
F--------L-TP-------YL-----EP---------------------------------------------------
----------
>WP_087037399.1_arylesterase__Oceanisphaera_profunda_
--------------------------------------------------------------------------------
-------------------------------------------------------------NTILILGDSLSAGYRM-N-
A-Q-Q-AWPQLLAKRW------Q---QE----AV----A--VELINASVSGDTTQGGLQRLVP-LLKKH-----Q-P---
--SLVLLELGGNDGLRGL----PP---TLIEKNLAQMIN-LAQQ--SGAKVILTDIQLPPNY-----GRRYLQQFEGIFS
DLAE-LHQ-LPLLPFFVAP-LIG-----K-------------A-G-----MMMDDGIHPTAKAQDAIV-E-QVH----N-
F--------V-TP-------YL-----KP---------------------------------------------------
----------
>WP_005347608.1_arylesterase__Aeromonas_diversa_
--------------------------------------------------------------------------------
-------------------------------------------------------------QSLLILGDSLSAGYQM-P-
V-E-K-SWPALLQSRW------Q---SE----GL----A--HRVINVSISGETTQGAVARLPS-LLEEH-----K-P---
--DWVLIALGGNDGLRGF----PP---PVTRRNLKTLIG-DSQQ--SGAQVVLTQIRLPPNY-----GARYTRQFEQLYP
ELAQ-AYR-LPLLPFFLDE-IAL-----R-------------P-E-----LMMNDGIHPKAEAQPQIR-D-RVA----E-
F--------L-AP-------LL-----AP---------------------------------------------------
----------
>WP_050666852.1_arylesterase__Aeromonas_schubertii_
--------------------------------------------------------------------------------
-------------------------------------------------------------QSLLILGDSLSAGYQM-P-
V-E-K-SWPALLQVRW------Q---SE----GQ----S--YRVINASISGETTQGAMARLPS-LLEEH-----K-P---
--DWVLIELGGNDGLRGF----PP---PVTERNLKGLID-GSQQ--AGARVILTQIRLPPNY-----GARYIQQFERLYP
TLAQ-EYK-LPLLPFFLDE-IAL-----R-------------P-E-----LMMNDGIHPKTEAQPRIR-D-QVA----D-
F--------L-AP-------LL-----VQ---------------------------------------------------
----------
>WP_005892463.1_arylesterase,_partial__Aeromonas_molluscorum_
--------------------------------------------------------------------------------
-------------------------------------------------------------QTLLVLGDSLSAGYQM-Q-
A-E-Q-SWPALLDRQW------Q---QA----GG----Q--HQLVNASISGETTQGALTRLPV-LLKQH-----K-P---
--DWLLIELGGNDGLRGF----PP---AITRQNLAKMLT-MAKQ--QGIHTILTQIQLPPNY-----GARYLRQFEQIFP
DLAS-ENG-RPLLPFFLDD-IAT-----R-------------P-E-----LMLNDGIHPKAEAQPLIR-D-KVA----R-
F--------V-EP-------LL-----A----------------------------------------------------
----------
>WP_100293800.1_arylesterase__Aeromonas_cavernicola_
--------------------------------------------------------------------------------
-------------------------------------------------------------QTLLVLGDSLSAGYQM-P-
I-E-Q-SWPALLNQQW------Q---DE----GG----E--HRLINASVSGETTQGAVARLPA-LLATH-----Q-P---
--DWLLIELGGNDGLRGF----AP---AITRQNLAKMIA-LAQE--RKTKVVLTQIQLPRNY-----GARYLRQFEQIFP
DLAN-TNQ-LPLLPFFMDD-IVL-----R-------------P-E-----LMMNDGIHPTPAAQPLIR-D-KVA----R-
F--------M-AP-------LL-----GH---------------------------------------------------
----------
>WP_042037554.1_arylesterase__Aeromonas_popoffii_
--------------------------------------------------------------------------------
-------------------------------------------------------------QTLLVLGDSLSAGYQM-P-
A-E-Q-SWPALLNQKW------Q---QQ----GG----K--HQLVNASISGETTQGALARLPA-LLKEH-----Q-P---
--DWVLIELGGNDGLRGF----AP---AITRDNLASMVA-LTKA--QQVKTVLTQIQLPRNY-----GARYLHQFEQIFP
ELAA-ANQ-LPLMPFFMDD-IAL-----R-------------P-E-----LMMNDGIHPTAAAQPLIR-D-RVA----S-
F--------I-EP-------LL-----TQ---------------------------------------------------
----------
>WP_011707238.1_MULTISPECIES__arylesterase__Aeromonas_
--------------------------------------------------------------------------------
-------------------------------------------------------------QTLLVLGDSLSAGYQM-P-
A-E-Q-SWPALLNQKW------Q---QQ----GG----K--HQLINASISGETTQGALARLPA-LLKEH-----Q-P---
--DWVLIELGGNDGLRGF----AP---AITRDNLTRMVA-LTKA--QQVKTVLTQIQLPRNY-----GARYLRQFEQIFP
ELAS-ANQ-LPLMPFFMDD-IAL-----R-------------P-E-----LMMNDGIHPTAAAQPQIR-D-RVA----S-
F--------I-EP-------LL-----TQ---------------------------------------------------
----------
>WP_042870957.1_arylesterase__Aeromonas_piscicola_
--------------------------------------------------------------------------------
-------------------------------------------------------------QTLLVLGDSLSAGYQM-P-
A-E-Q-SWPALLNQKW------Q---QQ----GG----E--HQLVNASISGETTQGALTRLPA-LLKEH-----Q-P---
--DWVLIELGGNDGLRGF----AP---AITRDNLTKMVA-LTKA--QQVKTVLTQIQLPRNY-----GARYLRQFEQIFP
ELAA-ANQ-LPLMPFFMDD-IAL-----R-------------P-E-----LMMNDGIHPTAAAQPQIR-D-RVA----S-
F--------I-EP-------LL-----TQ---------------------------------------------------
----------
>WP_039040186.1_MULTISPECIES__arylesterase__Aeromonas_
--------------------------------------------------------------------------------
-------------------------------------------------------------QTLLVLGDSLSAGYQM-Q-
A-E-Q-SWPALLNEKW------Q---QQ----GG----E--HTLINASISGETTQGGLARLPA-LLETH-----K-P---
--DWVLIELGANDGLRGF----AP---AITRANLTKMIE-LTRA--HQAKTVLTQILLPRNY-----GARYLQQFEQIFP
DLAK-AND-LPLMPFFLDD-IVL-----R-------------P-E-----LMMNDGLHPTAAAQPRIR-D-KVA----R-
F--------V-EP-------LL-----TQ---------------------------------------------------
----------
>WP_042073979.1_MULTISPECIES__arylesterase__Aeromonas_
--------------------------------------------------------------------------------
-------------------------------------------------------------QTLLVLGDSLSAGYQM-K-
A-E-Q-SWPALLNEKW------Q---QQ----GG----E--HRLINASISGETTQGGLARLPA-LLETH-----K-P---
--DWVLIELGGNDGLRGF----SP---AITRANLTKMVA-LAKA--SQAKTVLTQIQLPRNY-----GARYLQQFEQIFP
ELAQ-AND-LPLMPFFLDD-IVL-----R-------------P-E-----LMMNDGLHPTAAAQPQIR-D-KVA----R-
F--------I-EP-------LL-----TQ---------------------------------------------------
----------
>WP_043762444.1_MULTISPECIES__arylesterase__Aeromonas_
--------------------------------------------------------------------------------
-------------------------------------------------------------QTLLVLGDSLSAGYQM-Q-
A-E-Q-SWPALLNEKW------Q---QQ----GG----G--HTLINASISGETTQGGLARLPA-LLETH-----K-P---
--DWVLIELGANDGLRGF----AP---AITRANLAKMVE-LAKA--SQVKTVLTQIQLPRNY-----GARYLQQFEQIFP
DLAQ-AND-LPLMPFFLDD-IAL-----R-------------P-E-----LMMNDGLHPTAEAQPQIR-D-RVA----R-
F--------I-EP-------LL-----TQ---------------------------------------------------
----------
>WP_100860132.1_arylesterase__Aeromonas_lusitana_
--------------------------------------------------------------------------------
-------------------------------------------------------------QTLLVLGDSLSAGYQM-Q-
A-E-Q-SWPALLNQKW------Q---QQ----GG----E--HKLINASISGETTQGGLARLPT-LLEEH-----K-P---
--DWVLIELGANDGLRGF----AP---AITRANLTKMVA-LAKA--SQTRAVLTQIHLPRNY-----GARYLQQFEQIFP
DLAK-ANE-LPLMPFFLDD-IAL-----R-------------P-E-----LMMNDGLHPTAEAQPQIR-D-RVA----S-
F--------I-EP-------LL-----TQ---------------------------------------------------
----------
>WP_042644332.1_MULTISPECIES__arylesterase__Aeromonas_
--------------------------------------------------------------------------------
-------------------------------------------------------------QTLLVLGDSLSAGYQM-Q-
A-E-Q-SWPALLDQKW------Q---QQ----GG----T--HRLINASISGETTQGGLARLPT-LLEEH-----K-P---
--DWVLIELGANDGLRGF----AP---AITRANLAKMVA-LTKA--SKAKTVLTQIQLPRNY-----GARYLQQFEQIFP
DLAK-ANE-LPLMPFFLDD-IAL-----R-------------P-E-----LMMNDGLHPTAAAQPQIR-D-RVA----S-
F--------I-EP-------LL-----TQ---------------------------------------------------
----------
>WP_033129554.1_arylesterase__Aeromonas_aquatica_
--------------------------------------------------------------------------------
-------------------------------------------------------------QTLLVLGDSLSAGYQM-Q-
A-E-Q-SWPALLDQKW------Q---QQ----GG----T--HKLINASISGETTQGGLARLPT-LLEEH-----K-P---
--DWVLIELGANDGLRGF----AP---AITRANLAKMVA-LTKA--SKTKTVLTQIQLPRNY-----GARYLQQFEQIFP
ELAQ-ANG-LPLMPFFLDD-IAL-----R-------------P-E-----LMMNDGLHPTAAAQPQIR-D-RVA----S-
F--------I-EP-------LL-----TQ---------------------------------------------------
----------
>WP_050719743.1_arylesterase__Aeromonas_tecta_
--------------------------------------------------------------------------------
-------------------------------------------------------------QTLLVLGDSLSAGYQM-Q-
A-E-Q-SWPALLEQKW------Q---QQ----GG----Q--HQLINASISGETTQGGLARLPA-LLEEH-----K-P---
--DWVLIELGANDGLRGF----AP---AITRANLTKMVA-LTKA--QKVKTVLTQIQLPRNY-----GARYLRQFEQIFP
ELAQ-ANA-LPLMPFFLDD-IAL-----R-------------P-E-----LMMNDGLHPKAETQPMIR-D-IVA----S-
F--------I-EP-------LL-----TQ---------------------------------------------------
----------
>WP_042651659.1_MULTISPECIES__arylesterase__Aeromonas_
--------------------------------------------------------------------------------
-------------------------------------------------------------QTLLVLGDSLSAGYQM-Q-
A-E-Q-SWPALLEQKW------R---QQ----GG----E--HRLINASISGETTQGGLARLPA-LLEQH-----K-P---
--DWVLIELGANDGLRGF----AP---AITRDNLVKMVA-LAKA--QQVKTVLTQIQLPRNY-----GARYLRQFEQIFP
ELAQ-ANG-LPLMPFFLDD-IAL-----R-------------P-E-----LLMNDGLHPTAEAQPQIR-D-RVA----S-
F--------I-EP-------LL-----TQ---------------------------------------------------
----------
>WP_042029874.1_arylesterase__Aeromonas_jandaei_
--------------------------------------------------------------------------------
-------------------------------------------------------------QTLLVLGDSLSAGYQM-Q-
E-K-Q-SWPALLEQKW------Q---KE----GG----E--HTLINASVSGETTQGGLARLPA-LLEQH-----Q-P---
--DWLLIELGGNDGLRGF----AP---AITRQNLTSMIA-LAKE--KRIQVALTQIQLPRNY-----GARYLRQFEQIFP
ELAE-TNK-LPLLPFFMDD-IAL-----R-------------P-E-----LMMNDGIHPTPAAQPQIR-D-KVA----R-
F--------M-EP-------LM-----SR---------------------------------------------------
----------
>WP_033112747.1_arylesterase__Aeromonas_lacus_
--------------------------------------------------------------------------------
-------------------------------------------------------------QTLLVLGDSLSAGYQM-Q-
E-K-Q-SWPALLEQKW------Q---NE----GG----E--HTLINASVSGETSQGGLARLPA-LLEQH-----Q-P---
--DWLLIELGGNDGLRGF----AP---AITRQNLASMIA-LAKE--KQIQVALTQIQLPRNY-----GARYLRQFEQIFP
ELAE-ANK-LPLLPFFMDD-IAL-----R-------------P-E-----LMMNDGIHPTPAAQPQIR-D-KVA----R-
F--------M-EP-------LM-----NR---------------------------------------------------
----------
>WP_042012767.1_arylesterase__Aeromonas_fluvialis_
--------------------------------------------------------------------------------
-------------------------------------------------------------QTLLVLGDSLSAGYQM-P-
I-E-Q-SWPALLNQKW------H---EE----GG----K--HTLLNASISGETTQGGLARLPA-LLKEH-----K-P---
--DWLLIELGGNDGLRGF----AP---TMTRQNLASMIA-LAKA--QQVNVVLTQIQLPRNY-----GARYLRQFEQIFP
ELAQ-AND-LPLLPFFMDD-IAL-----R-------------P-E-----LMMNDGIHPTPAAQPQIR-D-KVA----G-
F--------I-EP-------LL-----VP---------------------------------------------------
----------
>WP_040095685.1_arylesterase__Aeromonas_australiensis_
--------------------------------------------------------------------------------
-------------------------------------------------------------QTLLVLGDSLSAGYQM-Q-
V-E-Q-SWPALLNQKW------Q---EE----GG----K--HTLLNASISGETTQGALARLPA-LLKEH-----K-P---
--DWLLIELGGNDGLRGF----AP---TITRQNLASMIA-LAKE--QQTRVVLTQIQLPRNY-----GARYLRQFEQIFP
ELAE-IND-LPLLPFFMDD-IAL-----S-------------P-E-----LMMNDGIHPTPAAQPKIR-D-KVA----R-
F--------M-EP-------LL-----SQ---------------------------------------------------
----------
>WP_033136790.1_arylesterase__Aeromonas_finlandensis_
--------------------------------------------------------------------------------
-------------------------------------------------------------QTLLVLGDSLSAGYQM-Q-
V-E-Q-SWPALLNQKW------Q---DE----GG----K--HTLLNASISGETTQGALARLPA-LLKEH-----K-P---
--DWLLIELGGNDGLRGF----AP---TITRQNLASMIA-LAKE--QQTRVVLTQIQLPRNY-----GARYLRQFEQIFP
ELAQ-IND-LPLLPFFMDD-IAL-----R-------------P-E-----LMMNDGIHPTPAAQPQIR-D-KVA----R-
F--------M-EP-------LL-----SQ---------------------------------------------------
----------
>WP_042022748.1_arylesterase__Aeromonas_sobria_
--------------------------------------------------------------------------------
-------------------------------------------------------------QTLLVLGDSLSAGYQM-Q-
V-A-Q-SWPALLNQKW------Q---DE----GG----K--HTLLNASISGETTQGALARLPA-LLKEH-----N-P---
--DWLLIELGGNDGLRGF----AP---TITRQNLASMIA-LAKE--QQTRVVLTQIQLPRNY-----GARYLRQFEQIFP
ELAE-TND-LPLLPFFMDD-IAL-----R-------------P-E-----LMMNDGIHPTPAAQPQIR-D-KVA----R-
F--------M-EP-------LL-----SQ---------------------------------------------------
----------
>WP_010863496.1_arylesterase__Plesiomonas_shigelloides_
--------------------------------------------------------------------------------
-------------------------------------------------------------QTLLILGDSLSAGYQM-Q-
A-E-Q-SWPALLQQKW------H---SE----GT----D--HSLINASVSGETTQGALNRLPA-LLTEH-----Q-P---
--DWLLIELGGNDGLRGF----TP---ALVRQNLTQMIE-LAKA--QQTHVVLTQIQLPRNY-----GARYLRQFEQIFP
ELAT-QYS-LPLLPFFIED-IAL-----K-------------P-E-----MMMSDGIHPTAEAQPLIR-D-KVA----A-
F--------I-EP-------LL-----EQ-------KS--------Q---------------------------------
----------
>WP_053424748.1_arylesterase__Rheinheimera_tangshanensis_
--------------------------------------------------------------------------------
-------------------------------------------------------------KTLLILGDSLSAGYGL-S-
Q-Q-Q-SWVYLLQQKL------K---EQ----NT----G--WTLVNASISGETSGGGLARLPA-LLEQH-----K-P---
--DYVLIELGANDGLRGF----PI---PQLEANLNAMVQ-QIKQ--QQSKAVLMQIRIPPNY-----GPRYTKLFTELYP
KIAE-QQQ-IPLWPFFMET-IAL-----K-------------Q-Q-----WMQADGLHPNLEAQPVIT-D-LML----P-
L--------V-SS-------LE----------------------------------------------------------
----------
>WP_031565282.1_arylesterase__Pararheinheimera_texasensis_
------------------------------------------------------------------------------A-
-------------------------------------------------------A----TKTLLIVGDSLSAGYGL-P-
Q-Q-Q-SWPVLLQQRL------V---DK----KS----P--WRIQNASISGETSGGALARLPA-LLQQH-----Q-P---
--AVVLIEIGGNDGLRGF----PV---PRLRQNLEQLIK-LSQN--AGATPVLMQIRIPPNY-----GPRYTEQFVGVYA
DIAQ-KHQ-IKLWPFFMDK-IAV-----Q-------------P-E-----LMQADGIHPNAKAQGIIR-D-LML----P-
Y--------I-EE-------M-----------------------------------------------------------
----------
>WP_008983149.1_MULTISPECIES__arylesterase__Alishewanella_
--------------------------------------------------------------------------------
-------------------------------------------------------------QKLLILGDSLSAAYGL-Q-
E-H-Q-GWPALLAA------------------DS----P--IELVNGSISGETTGGGLARLPA-LLKQH-----Q-P---
--TWVLIELGGNDGLRGF----DP---QLIANNLQQMIN-LVKQ--HNAEPLLMQIRIPPNY-----GPRYVERFTGIYP
QLAA-ANE-IPLWPFFMDE-IAV-----R-------------P-E-----LMMQDGIHPNAKAQPLIR-D-LML----P-
L--------L-QQ-------LT-----E----------------------------------------------------
----------
>WP_008949585.1_arylesterase__Alishewanella_jeotgali_
--------------------------------------------------------------------------------
-------------------------------------------------------------DKLLIMGDSLSAAYGL-Q-
E-H-E-GWPALLAA------------------KS----P--VQLVNASISGETTGGGLARLPA-LLQQH-----Q-P---
--RWVLIELGGNDGLRGF----DP---QLIANNLQQMIE-LAKQ--HNAQPLLMQIRIPPNY-----GPRYVARFTDIYP
QLAA-AHQ-IPLWPFFMDE-IAI-----R-------------P-E-----LMMPDGIHPNAQAQPLIR-D-LML----P-
L--------V-QQ-------LA-----E----------------------------------------------------
----------
>WP_070049527.1_arylesterase__Rheinheimera_salexigens_
--------------------------------------------------------------------------------
-------------------------------------------------------------QKLLILGDSLSAAYGM-N-
Y-E-Q-GWPHLLQQ------------------NS----K--WQLINASISGETTAGAAARLPA-LLQQH-----Q-P---
--DVVLIELGGNDGLRGF----PL---PPIKNNLNQIIS-LIQQ--HKAQPILMQIRIPPNY-----GPRYGKEFANIYT
ELAQ-QNK-IMLWPFFMEQ-IAT-----D-------------S-S-----LMLADGIHPNAKAQPEIS-L-IMK----K-
L--------I-DE-------L-----------------------------------------------------------
----------
>WP_046556115.1_arylesterase__Arsukibacterium_ikkense_
--------------------------------------------------------------------------------
-------------------------------------------------------------DKLLILGDSLSAAYGM-Q-
Q-H-Q-GWPALLQK------------------NT----E--WQLINASISGETTAGGLARLPA-LLAEH-----K-P---
--DAVLIELGGNDGLRGF----SV---ELIQSNLSKIIT-LVQQ--HNAQPLLMQIRIPPNY-----GPRYVRQFTVLYP
QLAE-QHN-ITLWPFFMDS-IAI-----N-------------S-E-----LMMADGIHPNIAAQPLIS-E-FMA----D-
L--------L-AE-------LT-----LN-------RG------------------------------------------
----------
>WP_097111137.1_arylesterase__Rheinheimera_tuosuensis_
--------------------------------------------------------------------------------
-------------------------------------------------------------DKLLILGDSLSAAYGM-Q-
Q-H-Q-GWPALLQK------------------NT----E--WQLINASISGETTSGGLARLPA-LLTEH-----Q-P---
--DVVLIVLGGNDGLRGF----SV---ELIQANLSKIIT-LVKQ--HNAQPLLMQIRIPPNY-----GPRYVRQFTALYP
QLAE-RHN-VTLWPFFMDS-IAI-----D-------------S-D-----LMMADGIHPNVAAQPMIN-D-FVA----D-
L--------L-KD-------LE-----TS-------DK------------------------------------------
----------
>WP_019674611.1_arylesterase__Rheinheimera_perlucida_
--------------------------------------------------------------------------------
-------------------------------------------------------------DKLLILGDSLSAAYGM-Q-
Q-H-Q-GWPALLQK------------------NT----E--WQLINASISGETTAGGLARLPA-LLTEH-----Q-P---
--AAVMIELGGNDGLRGF----SV---ELIQANLSKIIT-LVKQ--HNAQPLLMQIRIPPNY-----GPRYVRQFTALYP
QLAE-QHQ-ITLWPFFMDS-IAI-----N-------------S-D-----LMMADGIHPNIAAQPMIS-D-FMA----D-
L--------L-TE-------LE-----KK---------------------------------------------------
----------
>WP_092790869.1_arylesterase__Rheinheimera_pacifica_
--------------------------------------------------------------------------------
-------------------------------------------------------------QKLLILGDSLSAAYGM-Q-
Q-Q-Q-GWPHLLQQ------------------QQ--E-D--WQLINASISGETTAGGLARLPA-LLKQH-----Q-P---
--DAVLIELGGNDGLRGF----AI---DTVQSNLNNIIA-LILQ--SNAVPVLMQIRIPPNY-----GPRYGKQFSDLYP
QLAE-KHQ-ITLWPFFMDD-IAV-----D-------------S-E-----LMLPDGIHPNSQAQPLIS-E-FVG----K-
L--------L-AG-------LK-----TD---------------------------------------------------
----------
>WP_008223456.1_arylesterase__Rheinheimera_nanhaiensis_
--------------------------------------------------------------------------------
-------------------------------------------------------------QKMLILGDSLSAAYGM-Q-
Q-H-E-GWPHLLQQ------------------RT----D--WQLVNASISGETTAGGLARLPA-LLKQH-----Q-P---
--DAVLIELGGNDGLRGF----AI---DTVKSNLSQIIT-LVQQ--HNAMPVLMQIRIPPNY-----GPRYGQQFSAIYP
ALAE-KFS-ITLWPFFMDE-IAI-----N-------------S-D-----LMMQDGIHPNTKAQPQIS-V-FVA----K-
L--------L-DE-------LP-----TP---------------------------------------------------
----------
>WP_091342173.1_arylesterase__Alkalimonas_amylolytica_
--------------------------------------------------------------------------------
-------------------------------------------------------Q----PKRLLLLGDSLSAAYNM-Q-
E-Q-Q-GWVYLTQQWL------D---TQ----QL----P--LTIINASISGETSAGGLARLPA-LLEQH-----Q-P---
--DYVLIELGGNDGLRGF----AV---AQLEQNLTQLIK-LSQA--TGAKVLLMQIRIPPNL-----GPRYTRQFESLYP
ALAE-RYQ-LSLWPFFMEQ-IAL-----N-------------E-D-----LMLPDGIHPNREAQPLIK-Q-QMK----R-
W--------F-AQ-------LV-----DD---------------------------------------------------
----------
>WP_087021347.1_arylesterase__Thaumasiovibrio_subtropicus_
--------------------------------------------------------------------------------
------------------------------------------------------------DAKLLIVGDSLSAGYRM-Q-
A-N-E-SWPYLLDSKL------D---PQ----G--------ITVINASISGDTTGNGAARLPE-LLSKH-----Q-P---
--DFVFIGLGANDGLRGF----NP---AVTQKQLTQMIE-DSLA--IDADVFLMQVRVPPNY-----GKRYSDRFEKMYP
KLSD-KFD-IPLVPFFLEH-VII-----N-------------N-E-----WMMDDGLHPNADAQPFIA-Q-FV---Y-D-
E--------I-HP-------HL-----SK---------------------------------------------------
----------
>WP_041609465.1_arylesterase__Tolumonas_auensis_
--------------------------------------------------------------------------------
-------------------------------------------------------------STLLILGDSLSAGYMM-A-
A-E-Q-SWPVLLHQQW------Q---KE----KFP------VTIINSSISGSTTQDGLARLPA-LLSRH-----K-P---
--DWVLIELGANDGIRGF----PP---AIPYETLKKSIQ-IIQK--NGGQPLLMQIRIPRNY-----GAAYIAKLEAIYP
KLAE-ETK-TPLLPFFLES-IVT-----Q-------------P-K-----LMLNDGIHPTADAQPLIR-D-MME----P-
L--------L-RQ-------YI-----ET-------TE--------KTL-------------------------------
----------
>WP_081741552.1_GDSLtype_esterase_lipase_family_protein__Tolumonas_lignilytica_
--------------------------------------------------------------------------------
-------------------------------------------------------------GTLLILGDSLSAGYMM-A-
A-E-Q-SWPVLLDQQW------Q---KA----HFP------VSIINSSISGSTSQDGLARLPA-LLSNH-----K-P---
--NWVLIELGANDGIRGF----PP---QVPYQTLKKIIQ-LIQK--SGAKPLLMQIRIPRNY-----GAAYIAKLESIYP
QLAQ-EMH-TPLLPFFLEP-IVI-----H-------------P-E-----LMLNDGIHPKAEAQPLIR-D-MME----P-
L--------L-RQ-------YI-----KP-------SA--------TTP-------------------------------
----------
>WP_008490120.1_arylesterase__Idiomarina_xiamenensis_
--------------------------------------------------------------------------------
------------------------------------------------------------KDSLVVLGDSLSAGYGI-P-
Q-S-Q-TWVSILSERW------Q---QQ----YP----D--LEIVNASISGETTAGALRRLPA-ILERH-----E-P---
--LAVFVELGGNDGLRAF----DL---NSISSNLQEIIE-TIQA--TNANVALSQIRVPPNY-----GQRFSQLFADVYS
NVAE-QQT-VELIPFFMEP-LVD-----N-------------P-D-----YIQDDGIHPTAAAQPLIA-D-FLE----P-
Y--------L-LQ-------LV-----GK-------G-------------------------------------------
----------
>WP_006956551.1_arylesterase__Idiomarina_baltica_
--------------------------------------------------------------------------------
------------------------------------------------------------NVSLVVLGDSLSAGYGL-S-
Q-Q-Q-TWVAELQNRW------Q---QA----YP----N--IEIVNASISGETTRGGLNRLPG-IIERH-----Q-P---
--DAIFIELGGNDGLRGF----DL---ATVETNLSNMIE-QAQA--KGIKVALSQVMVPPNY-----GPRFSKRFQAVFT
RVAE-KYD-VTLVPFFMTE-LVE-----N-------------P-D-----FVQDDGIHPTAAAQDAIA-D-FLS----P-
Y--------L-LE-------LA-----KN-------AE--------ASG-------------------------------
----------
>WP_053952538.1_arylesterase__Idiomarina_zobellii_
--------------------------------------------------------------------------------
------------------------------------------------------------NVSLVVLGDSLSAGYGL-S-
Q-E-Q-TWVAELDRRW------N---SS----HP----D--INIINASISGETTRGGLSRLES-VLERH-----Q-P---
--DALFIELGGNDGLRGF----DL---NTVRSNLKQMID-KAQQ--QGVKVALSQVMVPPNY-----GQRFAEQFRQVFK
EVAE-EEG-VKLVPFFMEQ-IAT-----N-------------P-D-----NVQNDGIHPTAEAQPKIA-D-FLE----P-
Y--------L-LE-------LA-----K----------------------------------------------------
----------
>WP_011235004.1_MULTISPECIES__arylesterase__Idiomarina_
--------------------------------------------------------------------------------
------------------------------------------------------------NVSLVVLGDSLSAGYGL-S-
Q-E-Q-TWVAELDRRW------E---SS----HP----D--INIINASISGETTRGGLRRLEG-VLERH-----K-P---
--DALFIELGGNDGLRGF----DL---NTVRSNLKQIID-QAQQ--QGVKVGLSQVMVPPNY-----GQRFAEQFQKMFE
EVAE-EKN-VTLIPFFMEE-IAT-----N-------------A-D-----YVQDDGIHPTAEAQPKIA-D-FLE----P-
Y--------L-LK-------LA-----Q----------------------------------------------------
----------
>WP_054488465.1_arylesterase__Idiomarina_abyssalis_
--------------------------------------------------------------------------------
------------------------------------------------------------NVSLVVLGDSLSAGYGL-S-
Q-E-Q-TWVAELDRRW------E---SS----HP----D--INIINASISGETTRGGLRRLEG-VLERH-----K-P---
--DALFIELGGNDGLRGF----DL---NTVRSNLKQIID-QAQK--QGVKVGLSQVMVPPNY-----GQRFAEQFRQVFE
EVAK-EEN-VTLIPFFMEE-IAT-----N-------------A-D-----YVQDDGIHPTAEAQPKIA-D-FLE----P-
Y--------L-LE-------LA-----K----------------------------------------------------
----------
>WP_086434696.1_arylesterase__Pseudidiomarina_planktonica_
--------------------------------------------------------------------------------
------------------------------------------------------------NVSLVVLGDSLSAGYGM-S-
K-S-V-SWVGILERRW------Q---DT----QP----D--VELVNASISGETTQGALRRLPG-VIERH-----Q-P---
--QAVFVELGGNDGLRGF----SL---ATVRDNLNQIID-QLQQ--RDIVVGLSQIQIPPNY-----GKRFTEMFAAMYP
ELAE-ENN-IRLVPFFMEQ-IAV-----D-------------A-D-----LMQNDGIHPNEQAQETIA-N-IME----P-
L--------L-LE-------LV-----AQ-------AR--------KEKSEAS---------------------------
----------
>WP_092592685.1_arylesterase__Pseudidiomarina_indica_
--------------------------------------------------------------------------------
-------------------------------------------------------T----ATTLVVLGDSLSAGYGM-A-
Q-S-E-SWVGILQQRW------R---LT----HP----E--LTLVNASISGDTTQGALNRLPG-VMSRH-----Q-P---
--DAVFVELGGNDGLRGF----LP---ATIAENLSQIIT-QLQQ--NNTKVALSQIYIPPNY-----GPRYSDMFAEVFP
QVAE-QTG-VALIPFFMET-IIQ-----N-------------E-A-----HMQNDGIHPNRDAQPLIA-D-IME----P-
Y--------L-LE-------LI-----DQ-------LE--------TLEQTGE---------------------------
----------
>WP_092855404.1_arylesterase__Pseudidiomarina_maritima_
--------------------------------------------------------------------------------
------------------------------------------------------------NVSLVVLGDSLSAGYGM-A-
Q-S-E-SWVGVLQQRW------A---EK----YP----D--ITLINASISGDTTQGALNRLAG-VIERH-----Q-P---
--DAVFVELGGNDGLRGF----NP---ASISDNLVQIIM-QLQQ--QDAKVALSQVRIPPNY-----GQRYSDMFADIFP
TVAD-KHE-VPLIPFFMEQ-IIE-----N-------------E-A-----LMQNDGIHPNREAQPLIA-D-IME----P-
Y--------L-LE-------LV-----QK-------R-------------------------------------------
----------
>WP_055438125.1_arylesterase__Pseudidiomarina_woesei_
--------------------------------------------------------------------------------
------------------------------------------------------------NVSLVVLGDSLSAGYGM-A-
Q-S-E-SWVGVLQQRW------A---EK----YP----D--ITLINASISGDTTQGALNRLTG-VIERH-----Q-P---
--DAVFVELGGNDGLRGF----NP---ATIANNLEQIIT-QLQQ--QNAKVALSQVRIPPNY-----GPRYNDMFSSLFS
QVAE-KKE-VPLIPFFMEQ-IIV-----D-------------E-N-----LMQGDGIHPNREAQPLIA-D-IME----P-
H--------L-LE-------LV-----QK-------RY------------------------------------------
----------
>WP_092838240.1_arylesterase__Pseudidiomarina_donghaiensis_
--------------------------------------------------------------------------------
------------------------------------------------------------NVSLVVLGDSLSAGYGM-A-
Q-S-E-SWVGVLQQRW------A---EK----YP----D--ITLINASISGDTTQGALNRLAG-VIERH-----Q-P---
--DAVFVELGGNDGLRGF----NP---ATIANNLEQIIT-QLQQ--QDAKVALSQVRIPPNY-----GPRYNDMFSSLFS
QVAE-KKE-VPLIPFFMEQ-IIV-----D-------------E-N-----LMQGDGIHPNREAQPLIA-D-IME----P-
H--------L-LK-------LV-----QK-------RY------------------------------------------
----------
>WP_034728909.1_arylesterase__Pseudidiomarina_atlantica_
--------------------------------------------------------------------------------
------------------------------------------------------------NGTLVVLGDSLSAGYGM-S-
Q-K-E-SWVGILQERW------S---AS----HP----D--ITLVNASISGDTTQGALNRLNG-VLKTH-----T-P---
--DAVFVELGGNDGLRGF----TP---QTIESNLRQIIE-RLQA--DDIKVAVSQIRIPPNY-----GARYSKMFADIFP
TVTQ-STD-TLLIPFFMEQ-IAI-----K-------------P-E-----LMQNDGIHPNREAQDDIA-D-IME----P-
H--------L-LD-------LL-----GR---------------------------------------------------
----------
>WP_095498578.1_arylesterase__Paraferrimonas_haliotis_
--------------------------------------------------------------------------------
-------------------------------------------------------------ATIMIVGDSLSASYGM-P-
E-N-K-GWVYLLEQTM------P---Q--------------HQWINASSSGETTGGGLRRLTG-ILEHQ-----S-P---
--DVIFIELGGNDGLRGF----PP---KKMKNNLEKMVD-LAKS--SGAKVLLSEVIIPPNY-----GPRYSSLFTKVFQ
EVAE-EKE-VELVPFFMRQ-IAI-----D-------------P-S-----LMQQDGIHPNQKAQPIIA-D-IMR----P-
Y--------F-E--------------------------------------------------------------------
----------
>WP_095506191.1_arylesterase__Paraferrimonas_sedimenticola_
--------------------------------------------------------------------------------
-------------------------------------------------------Q----SATVLVLGDSLSAAYGM-T-
E-D-Q-GWVHILSQTL------P---Q--------------HEWINASASGETSGGGLRRLPN-ILDHH-----N-P---
--DVVFIELGGNDGLRGF----PI---KKLKANLEQMIQ-LSQQ--SGAQVMLSEVMIPGNY-----GPRYTSQFTNVYQ
ELAE-DYS-ITLVPFFMRD-IAI-----D-------------P-N-----LMLPDGIHPNPDAQPKIA-E-FLR----P-
W--------F-ES-------I-----------------------------------------------------------
----------
>WP_086015244.1_arylesterase__Shewanella_amazonensis_
--------------------------------------------------------------------------------
-------------------------------------------------------------ETILILGDSLSASYGM-E-
E-N-Q-GWINLMRPQL------P---S--------------HTLINAAVSGETSAGGLRRLPA-LLDSA-----K-P---
--ELVFVMLGGNDGLRGF----SP---TELKKNLTKIID-LSIA--SGSRVLLSEVMVPTNY-----GGRYAKAFADVYQ
ELGT-REG-VTLMRFFMTD-III-----D-------------P-T-----LMQRDGIHPNEAAQPKIA-E-IML----P-
Y--------F-SS-------AL-----TA-------K-------------------------------------------
----------
>WP_052074533.1_arylesterase__Shewanella_mangrovi_
--------------------------------------------------------------------------------
-------------------------------------------------------------ATLLIVGDSLGASYGV-N-
E-K-D-GWVEGLRNAL------P---Q--------------HTLINASVSGETSGGGLRRLPS-LLSSA-----S-P---
--DVVLIELGGNDGLRGF----PP---QQLKNNLTKMIA-LAKQ--AGAKVMLSEVMVPPNY-----GPRYEKAFTSVYQ
QLAE-DKS-VTLVPFFMTV-IAP-----H-------------P-E-----LMQRDGIHPNTVAQPKIT-A-FML----P-
F--------I-KH-------AL-----DE-------VN--------NS--------------------------------
----------
>WP_051472865.1_MULTISPECIES__arylesterase__Shewanella_
--------------------------------------------------------------------------------
-------------------------------------------------------------ADVLILGDSLGASYGM-A-
E-K-Q-GWVEGLRQAL------P---E--------------HNIVNASVSGETTAGGLRRLPQ-LLESV-----K-P---
--SLLLVELGGNDGLRGF----PP---TELKNNLTKIIA-LARQ--SGAKVLLSEVMVPPNY-----GPRYANAFSAVYS
DLAK-QPN-VTLMPFFMTE-IAP-----F-------------P-E-----LMQADGLHPNEKAQPKIT-A-FVL----P-
W--------V-ES-------AI-----EA-------IK--------APATDASAPATGG---------------------
----------
>WP_101053466.1_arylesterase__Shewanella_chilikensis_
--------------------------------------------------------------------------------
-------------------------------------------------------------ADILILGDSLGASYGM-A-
E-K-Q-GWVEGLRQAL------P---E--------------HNIVNASVSGETTAGGLRRLPQ-LLESV-----K-P---
--SLLLVELGGNDGLRGF----LP---TELKKNLTKIIA-LARQ--SGAKVLLSEVMVPPNY-----GPRYANAFSAVYS
DLAK-QPN-VTLMPFFMTE-IAP-----F-------------P-E-----LMQADGLHPNEKAQPKIT-A-FVL----P-
W--------V-ES-------AI-----EA-------IK--------APATDASAPATGG---------------------
----------
>WP_011788953.1_MULTISPECIES__arylesterase__Shewanella_
--------------------------------------------------------------------------------
-------------------------------------------------------------AKVLILGDSLGASYGM-S-
E-Q-L-GWVAMLQKNL------P---E--------------HQFINGSVSGETTAGGLRRLPA-LLDSV-----S-P---
--DLVVVELGGNDGLRGF----PP---TQLENNLIQIIT-LAQK--SGAKVLLTEIMVPPNY-----GPRYTQKFTQVYQ
DISK-TQN-IELIPFFMQE-IAP-----Y-------------P-D-----LMQRDGIHPNEKAQAKIA-A-WMQ----P-
W--------I-EK-------AL-----NQ---------------------------------------------------
----------
>WP_011072832.1_arylesterase__Shewanella_oneidensis_
--------------------------------------------------------------------------------
-------------------------------------------------------------AKVLILGDSLGASYGM-S-
E-Q-L-GWVALLQKNL------P---E--------------HDFTNGSVSGETTAGGLRRLPA-LLDSV-----A-P---
--DLVVVELGGNDGLRGF----PP---TQLKNNLTQIIT-LAKN--SGAKVLLTEIMVPPNY-----GPRYTQKFTEVYQ
EIAK-DED-IPLIPFFMQE-IAP-----Y-------------P-E-----LMQRDGIHPNEKAQDKIA-N-WMQ----P-
W--------I-EK-------AL-----TQ---------------------------------------------------
----------
>WP_037428584.1_MULTISPECIES__arylesterase__Shewanella_
--------------------------------------------------------------------------------
-------------------------------------------------------------AKVLILGDSLGASYGM-S-
E-Q-V-GWVALLQKNL------P---E--------------HEFTNGSVSGETTAGGLRRLPA-LLDSV-----A-P---
--DLVVVELGGNDGLRGF----PP---TQLKNNLTQIIT-LAKN--SGAKVLLTEIMVPPNY-----GPRYSQKFTQVYQ
EIAK-DED-IDLIPFFMQE-VAP-----H-------------P-E-----LMQRDGIHPNEKAQEKIA-T-WMQ----P-
W--------I-EK-------AL-----TQ---------------------------------------------------
----------
>WP_023266342.1_arylesterase__Shewanella_decolorationis_
--------------------------------------------------------------------------------
-------------------------------------------------------------AKVLILGDSLGASYGM-S-
E-Q-V-GWVALLQKKL------P---E--------------HEFTNGSVSGETTAGGLRRLPA-LLDSV-----A-P---
--DLVVVELGGNDGLRGF----PP---TQLKNNLIQIIT-LAKN--SGAKVLLTEIMVPPNY-----GPRYTQKFTQVYQ
EIAK-DEE-IALIPFFMQE-IAP-----Y-------------P-E-----LMQRDGIHPNEKAQEKIA-T-WMQ----P-
W--------I-EK-------AL-----TQ---------------------------------------------------
----------
>WP_011716589.1_MULTISPECIES__arylesterase__Shewanella_
--------------------------------------------------------------------------------
-------------------------------------------------------------AKVLILGDSLGASYGM-S-
E-Q-V-GWVALLQKNL------P---E--------------HEFTNGSVSGETTAGGLRRLPA-LLDSV-----A-P---
--DLVVVELGGNDGLRGF----PP---TQLKNNLIQIIT-LAKN--SGAKVLLTEIMVPPNY-----GPRYTQKFTQVYQ
EIAK-DEE-IALIPFFMQD-IAP-----H-------------P-E-----LMQRDGIHPNEKAQEKIA-T-WMQ----P-
W--------I-EK-------AL-----TQ---------------------------------------------------
----------
>WP_011496799.1_arylesterase__Shewanella_denitrificans_
--------------------------------------------------------------------------------
-------------------------------------------------------------ATILVLGDSLSAGYGI-D-
E-H-Q-GWVQLLQQDL------S---Q--------------HTLINGSVSGETTAGALRRLPS-LLASS-----K-I---
--DLVLIELGGNDGLRGF----PP---AQLKSNLTKIVE-LAQE--NSAKVLLTEIRVPPNY-----GPRYSKAFNQVYH
QLAQ-EHS-LTLAPFFMSQ-IAP-----D-------------R-E-----LMQRDGIHPNAKAQPLIS-Q-WMK----P-
W--------I-ET-------AL-----N----------------------------------------------------
----------
>WP_080917437.1_arylesterase__Shewanella_japonica_
--------------------------------------------------------------------------------
-------------------------------------------------------------ATILILGDSLSAGYGM-S-
E-E-Q-GWVQLLRNQY------P---E--------------HDIINGSVSGETTAGGLRRLPS-LLDSS-----A-F---
--DLVVVELGGNDGLRGF----PP---NKLKSNLTKIIE-LSQD--NGAKVLLTEIMVPPNY-----GPRYTSMFNDVYH
QLAD-EFD-IELVPFFMLE-IAP-----N-------------P-N-----LMQRDGIHPNVEAQPRIT-Q-WMQ----P-
W--------I-IN-------AL-----KK---------------------------------------------------
----------
>WP_069670305.1_arylesterase__Shewanella_colwelliana_
--------------------------------------------------------------------------------
-------------------------------------------------------------NPILILGDSLSASYGM-E-
Q-D-K-GWVNLLSKKM------P---Q--------------QNIINGSVSGETSAGGLRRLPT-LLEST-----Q-P---
--QLVLIELGGNDGLRGF----SP---KQLKDNLTKMIQ-LSKQ--ADAKVILSEVMVPPNY-----GPRYANMFTQVYK
TLAQ-EHE-ITLMPFFMTE-VAI-----H-------------P-E-----LMQADGIHPNEQAQAQIA-E-FVK----P-
W--------L-EA-------AL-----A--------DT--------KPLTSVKLN-------------------------
----------
>WP_020912072.1_arylesterase__Shewanella_piezotolerans_
--------------------------------------------------------------------------------
-------------------------------------------------------------APILILGDSLSASYGM-P-
E-N-E-GWVHLLRKKM------P---D--------------HTIINGSVSGETSAGGLRRLPA-LLDSA-----S-P---
--EVLLIELGGNDGLRGF----PP---KQLKNNLTKIIE-LAQD--KQIKVLLSEIMVPPNY-----GPRYASQISSVYK
ELAA-EHD-ITLMPFFMEL-IIT-----D-------------S-T-----LMQRDGIHPNAKAQPQIA-E-FMQ----P-
W--------L-QQ-------AT-----ES-------DT--------K---------------------------------
----------
>WP_049763883.1_arylesterase__Shewanella_halifaxensis_
--------------------------------------------------------------------------------
-------------------------------------------------------------APILILGDSLSASYGM-P-
E-D-Q-GWVQLLREKM------P---D--------------HSIINGSVSGETSAGGLRRLPA-LLESA-----Q-P---
--ELLLIELGGNDGLRGF----PP---KQLKTNLTKIIE-LAKA--QQVTILLSEIMVPPNY-----GPRYASQISTVYK
ELAT-EHE-VTLMPFFMEQ-IAI-----D-------------P-S-----LMQRDGIHPNQKAQPAIA-E-FML----P-
W--------L-KQ-------AL----------------------------------------------------------
----------
>WP_012142043.1_MULTISPECIES__arylesterase__Shewanella_
--------------------------------------------------------------------------------
-------------------------------------------------------------APILILGDSLSASYGV-D-
E-D-K-GWVNLLRAKL------P---E--------------HEIINGSVSGETTAGGLRRLPA-LLESA-----K-P---
--ELILIELGGNDGLRGF----TP---QQLKENLTKIIT-LSQA--KDVEVLLSEIMVPPNY-----GPRYASMFSQVYK
DLAN-EHE-ITLLPFFMTQ-IAT-----K-------------P-E-----LMQRDGIHPNAEAQGDIA-E-FIL----P-
W--------V-KN-------AL----------------------------------------------------------
----------
>WP_041420260.1_arylesterase__Shewanella_violacea_
--------------------------------------------------------------------------------
-------------------------------------------------------------APILILGDSLSASYGI-D-
E-D-K-GWVNLLRAKL------P---K--------------HEIINASVSGDTSAGGLRRLPS-LLESG-----K-P---
--KLVLIELGGNDGLRGF----TP---QQLKENLTKIII-LSKQ--TQAQVLLSEVMVPPNY-----GPRYARMFADVYN
QLAE-EHE-ITLMPFFMKD-IAI-----Y-------------P-E-----LMQRDGIHPNAQAQMQIA-D-FVL----P-
W--------V-TK-------IL-----E----------------------------------------------------
----------
>WP_077755746.1_arylesterase__Shewanella_psychrophila_
--------------------------------------------------------------------------------
-------------------------------------------------------------APILILGDSLSASYGI-D-
E-D-K-GWVNLLSAKL------P---E--------------HEIINGSVSGETTAGGLRRLPA-LLESG-----K-P---
--KLVLIELGGNDGLRGF----TP---QQLKENLTKIIM-LSKE--THAHVLLSEVMVPPNY-----GPRYARMFADVYN
QLAE-EHE-ITLMPFFMKD-IAI-----Y-------------P-E-----LMQRDGIHPNAQAQEQIA-E-FVQ----P-
W--------V-TK-------SF-----Q----------------------------------------------------
----------
>WP_084632619.1_arylesterase__Shewanella_waksmanii_
--------------------------------------------------------------------------------
-------------------------------------------------------------TPILILGDSLGASYGV-S-
P-E-Q-GWVNLLQQKM------P---Q--------------HTFINGSVSGETSAGGLRRLPA-LLEST-----S-P---
--KLVLVELGGNDGLRGF----PP---KQLKENLTKIIQ-LSQK--QGAKVLLSEVMVPPNY-----GPRYAKQFSAVYS
ELAD-EFQ-VTLIPFFMEP-IAI-----D-------------P-N-----LMQRDGIHPNADAQPIIT-E-FVY----P-
W--------I-SK-------AL----------------------------------------------------------
----------
>WP_033540240.1_MULTISPECIES__arylesterase__Shewanella_
--------------------------------------------------------------------------------
-------------------------------------------------------------NPILILGDSLSAGYGM-E-
Q-E-K-SWVYLLQQQT------P---D--------------ITIINGSVSGETSAGGLRRLPA-LLEST-----Q-A---
--KLVFIELGGNDGLRGF----AP---KQLKNNLTKMIQ-LAKA--SGAKVLLSEVMVPPNY-----GPRYAKQFTQVYE
ELAS-EHG-ITLVPFFMTQ-IAI-----H-------------P-E-----LMQADGIHPNEQAQPQIA-D-FLH----P-
W--------L-IN-------TQ-----T--------DS--------Q---------------------------------
----------
>WP_067664396.1_arylesterase__Ferrimonas_marina_
--------------------------------------------------------------------------------
-------------------------------------------------------K----PVSILILGDSLSASYGM-T-
E-Q-E-GWVHLLQQRQ------P---D--------------LRLINASISGETTDGGLRRLPG-LLTRH-----Q-P---
--DWIFVELGGNDGLRGF----PL---TLTEQNLEQIVA-LGLD--SGSQVLLSEILLPPNY-----GRRYTEAFQGIFE
QLSD-RHQ-VQLVPFFMRD-IAI-----D-------------P-E-----LMQADGIHPNQSAQPLIA-D-TLE----P-
W--------F-LK-------TL-----PA-------Q-------------------------------------------
----------
>WP_035385441.1_arylesterase__Ferrimonas_futtsuensis_
--------------------------------------------------------------------------------
-------------------------------------------------------N----SVTILILGDSLSASYGM-T-
E-R-E-GWVHKLNTDL------E---G--------------IQLINASVSGETTGGALKRLPN-LLQQH-----Q-P---
--DWVFVELGGNDGLRGF----PP---PLLKKNLGKILD-QSMA--AGSAVMLSQVMVPPNY-----GQRYANQFEQVFQ
DLSH-QYQ-IPLIPFFMTE-IAP-----Y-------------P-H-----LMQRDGIHPNRQAQASIA-D-FLQ----P-
Y--------F-ER-------HA-----KG-------EE------------------------------------------
----------
>WP_090367415.1_arylesterase__Ferrimonas_sediminum_
--------------------------------------------------------------------------------
-------------------------------------------------------N----SVTILILGDSLSASYGM-D-
E-L-D-GWVHKMNTEQ------D---D--------------FRLINASVSGETSGGALRRLPG-LLNEH-----R-P---
--DWVFVELGGNDGLRGF----PT---PMLKDNLGKIID-ASIL--AGSAVMLSEVMVPPNY-----GPRYASMFSRVYR
DLSS-EYD-VPLIPFFMTE-IAP-----K-------------P-E-----LMQRDGIHPNRAAQEGIV-D-FLR----P-
Y--------F-ET-------HT-----LP---------------------------------------------------
----------
>WP_035415835.1_arylesterase__Ferrimonas_kyonanensis_
--------------------------------------------------------------------------------
-------------------------------------------------------N----SVTILILGDSLSASYGM-D-
E-L-D-GWVHKMNTEQ------D---D--------------FRLINASVSGETSGGALRRLPG-LLNEY-----Q-P---
--DWVFIELGGNDGLRGF----PT---PMLKENLGKIID-ASIL--AGSAVMLSEVMVPPNY-----GPRYASMFSRVYR
DLSS-EYD-VPLIPFFMTE-IAP-----K-------------P-E-----LMQRDGIHPNQAAQDGIV-D-FLR----P-
Y--------F-ET-------HT-----LP---------------------------------------------------
----------
>WP_093329001.1_arylesterase__Thalassotalea_agarivorans_
--------------------------------------------------------------------------------
------------------------------------------------------------DQSILLLGDSLSASYGM-K-
A-E-Q-GWVSILNKKA------E---SS----SP----A--YTIVNASISGETTAGGLARLPK-ILAQN-----N-V---
--DHLLIELGGNDGLRGF----PP---NVIEKNLNQIVA-LAKT--KNINVWIMDIRIPPNY-----GQRYNTMFSSVFS
NVAE-KND-ITLVPFFMES-IAI-----D-------------S-A-----LMQNDGIHPNVEAQPKIA-Q-IMH----V-
E--------F-TS-------LL-----AK-------GQ------------------------------------------
----------
>WP_077343447.1_arylesterase__Pseudocolwellia_agarivorans_
--------------------------------------------------------------------------------
------------------------------------------------------------KDSILLLGDSVSASYGM-Q-
Q-N-E-GWVHLLNTQL------E---QQ----NA----P--YKIINASISGETTTGGLSRLES-ILNKN-----K-V---
--DHLLIELGGNDGLRGF----PP---KLIKNNLLQMID-IAQS--KNIPVSLFSIKIPPNY-----GPRYTKMFEDVFK
SVAK-EKE-IKLIPFFVEA-VIT-----K-------------P-G-----LMQDDGIHPNAKAQPLIA-E-LVK----E-
D--------L-KK-------LF-----QF-------N-------------------------------------------
----------
>WP_075473623.1_arylesterase__Moritella_viscosa_
------------------------------------------------------------------------------T-
-------------------------------------------------------A----NHKILLLGDSLSASYGM-T-
Q-S-E-GWVTLLNQQL------V---KQ----NA----P--YNIINASISGETTAGGLSRLPG-ILAKQ-----S-I---
--DALIIELGGNDGLRGF----SP---KLIKKNLTKMVE-LAHA--QNIPVYVMNIRIPPNY-----GPRYSKMFTDVFT
QVGS-EKD-ITVLPFFMEQ-IAI-----D-------------P-S-----LMQNDGIHPNRTAQPKIA-D-IMS----K-
Q--------L-AV-------IY-----SE-------HN------------------------------------------
----------
>WP_017220801.1_arylesterase__Moritella_dasanensis_
------------------------------------------------------------------------------T-
-------------------------------------------------------A----NHKILLLGDSLSASYGM-T-
Q-N-E-GWVTLLNQQL------S---KQ----NA----P--YNIINASISGETTAGGLSRLPG-ILAKQ-----S-I---
--NALIIELGGNDGLRGF----PP---KLIKSNLTKMVD-LAHA--QNIPVYVMNIRIPPNY-----GPRYSKMFTDVFA
QVGS-EKD-ITVLPFFMEQ-IAV-----D-------------P-S-----LMQNDGIHPNRSAQPKIV-D-IMS----K-
Q--------L-AS-------IY-----SE-------QL--------S----QQ---------------------------
----------
>WP_019439416.1_arylesterase__Moritella_marina_
------------------------------------------------------------------------------T-
-------------------------------------------------------A----NHKILLLGDSLSASYGM-T-
Q-S-E-GWVTLLNQQL------S---EQ----NA----P--YNIINASISGETTAGGLSRLPG-ILAKQ-----S-I---
--DTLIIELGGNDGLRGF----PP---KLIKSNLAKMVD-LAHA--KNIPVYVMNIRIPPNY-----GPRYSKMFTDVFA
QVGN-EKD-ITVLPFFMEQ-IAV-----D-------------P-S-----LMQNDGIHPNRFAQPKIA-D-IMS----K-
Q--------L-AT-------MY-----NA-------PN------------------------------------------
----------
>WP_044833533.1_arylesterase__Thalassomonas_actiniarum_
--------------------------------------------------------------------------------
------------------------------------------------------------ANSIVLLGDSLSASYGM-Q-
Q-N-E-GWVSLLNQTL------N---EQ----NA----P--FMITNASISGETTAGGLSRLPG-ILSKE-----K-V---
--DYLLIELGGNDGLRGF----PP---KLIKNNLLQIIR-LAKE--KDIPVAIMNIRIPPNY-----GPRYNQLFTDTFT
QVAE-QEN-IPLLQFFMEE-IAT-----N-------------P-K-----LMQADGIHPNQAAQPLIV-E-VMH----K-
Q--------L-NQ-------LL-----LK-------KS--------K---------------------------------
----------
>WP_044840670.1_arylesterase__Thalassomonas_viridans_
--------------------------------------------------------------------------------
------------------------------------------------------------TSSIVLLGDSLSASYGM-Q-
Q-N-E-GWVSILNQQL------R---QQ----NA----S--FLLTNASISGETTAGGLSRLPG-ILSKE-----K-V---
--DYLLIELGGNDGLRGF----PL---KLIKNNLLQIIQ-LAKA--KDIPVAIMNIRIPPNY-----GPRYNQLFTDIFA
QVAK-EEN-IPLLQFFMES-IAT-----N-------------P-K-----LMQADGIHPNQAAQPLIV-E-VMH----K-
Q--------L-HQ-------LL-----QD-------DS--------QLTSKQKTN-------------------------
----------
>WP_077284659.1_arylesterase__Cognaticolwellia_aestuarii_
------------------------------AA--KDT----KTNTV------------D--------------NDISIN-
-------------------------------------------------------S----VTKILLLGDSISASYGM-K-
P-K-Q-GWVHLLNQKL------I---EQ----QQ----P--YTIINASVSGETTSGGLSRLSG-ILANE-----N-V---
--DHLLIELGGNDGLRGY----SP---KLIKNNLLQMVQ-LAQS--KNINVSMIKIKITPNY-----GPRYNKMFEQVFE
DVAK-SSN-IKLLPFFMEA-VAM-----D-------------K-N-----LMQADGIHPNAQAQPIIA-D-YVE----Q-
Q--------L-KT-------LM-----TT-------EH------------------------------------------
----------
>WP_085304417.1_arylesterase__Colwellia_polaris_
----------------------------------QGN----KTNTI------------D--------------NSIRIT-
-------------------------------------------------------P----TSNILLLGDSISASYGM-K-
P-T-Q-GWVHLLNEKL------N---EQ----NQ----P--YTIINASVSGETTSGGLSRLAG-ILANQ-----D-V---
--DHLLIELGGNDGLRGY----SP---KLIKNNLLQMVK-LAQD--KNIKVSMIQIKITPNY-----GPRYNKMFEQVFE
DVAK-ASN-ITLLPFFMEA-VAT-----D-------------K-S-----LMQADGIHPNAEAQPIIA-N-YVE----Q-
Q--------L-NN-------LM-----TM-------EQ------------------------------------------
----------
>WP_081149603.1_arylesterase__Cognaticolwellia_beringensis_
------------------------------TA--QDK----QTNTV------------N--------------NSISIT-
-------------------------------------------------------P----VTNILLLGDSISASYGM-K-
P-T-Q-GWVHLLNKKL------S---EQ----KQ----P--YTIINASVSGETTSGGLSRLAS-ILANE-----K-V---
--DHLLIELGGNDGLRGY----SP---KLIKNNLLQMVK-LAQD--KNIKVSMIKIRITPNY-----GPRYNKMFEQVFE
DVAK-VTN-ITLLPFFMEA-VAT-----N-------------K-E-----LMQKDGIHPNAQAQPIIV-E-YVE----Q-
Q--------L-KK-------IM-----TM-------EQ------------------------------------------
----------
>WP_085299626.1_arylesterase__Cognaticolwellia_mytili_
------------------------------AV--QDK----QTNTA------------D--------------NDIGIN-
-------------------------------------------------------P----TTNILLLGDSISASYGM-K-
P-T-Q-GWVHLLNRTL------A---QQ----KQ----P--YTIINASVSGETTSGGLSRLAG-ILANE-----K-V---
--DHLLIELGGNDGLRGY----SP---KLIKNNLLQMIK-LAQD--KNIKVSMIKIKITPNY-----GPRYNKMFEQVFE
DVAK-ASN-ITLLPFFMEA-VAT-----N-------------K-A-----LMQADGIHPNAQAQPIIA-D-YVE----Q-
Q--------L-NE-------LM-----EP---------------------------------------------------
----------
>WP_068545142.1_arylesterase__Thalassotalea_crassostreae_
----------------------------------QD--------------------------------------------
------------------------------------------------------------QKTIVLLGDSLSAGYGM-Q-
E-K-D-GWVALLNKQL------T---QQ----KS----D--YQILNASISGETTGGGLSRLPE-ILESN-----K-V---
--DYLLIELGGNDGLQGF----PP---KLIKNNLLQIIG-LAQQ--KNITVFLSEIKIPPNY-----GQRYNQMFADVFV
SVAD-ETK-VELLPFFIES-VAV-----D-------------P-E-----KMQNDGIHPNKAAQAELA-V-IMK----G-
I--------I-DN-------AL-----TN-------TR--------N---------------------------------
----------
>WP_040307181.1_arylesterase__Agarivorans_albus_
--------------------------------------------------------------------------------
-------------------------------------------------------N----TKSILILGDSLSAGYGM-P-
I-E-Q-AWVSLTQQYY------N---ET----DQ----A--IDLINASISGETTAGGLRRLPS-LIQQH-----K-I---
--DWLLIELGGNDGLQGH----PT---SNIENNLNAIIA-LAKQ--NDIKIALMQIRIPPNY-----GKRYRQAFEGLYP
KIAK-QQQ-INYLPFFIEE-IAT-----N-------------S-S-----LMQNDGIHPNQQAQPLIS-Q-KMR----E-
Q--------L-KE-------LV-----NA-------G-------------------------------------------
----------
>WP_055731474.1_arylesterase__Agarivorans_gilvus_
-----------------------------------------------------------------------------SS-
-------------------------------------------------------N----EQSVLILGDSLSAAYGM-E-
L-N-Q-GWVSLTQQYY------N---ET----SQ----D--IDLINASISGETTAGGLKRLPA-LLEQH-----Q-V---
--DWLLIELGGNDALQGH----PP---ANIAANLEAIIN-IAKQ--QQIQVALMQIRIPPNY-----GKRYIQTFEQLYP
QIAE-QQQ-VHYLPFFIED-IAQ-----Q-------------P-E-----LMQQDGIHPNQEAQSLIS-Q-KMR----A-
Q--------L-KD-------LL-----AK-------N-------------------------------------------
----------
>WP_010557243.1_MULTISPECIES__arylesterase__Pseudoalteromonas_
--------------------------------------------------------------------------------
------------------------------------------------------------DNTILILGDSLSAAYGL-Q-
Q-E-Q-GWVKLLQDKY------N---DE----QA----D--IALVNASISGETSGGALRRLDA-LLTQY-----Q-P---
--THVLIELGANDGLRGF----PV---KKMQANLTSLIQ-KSQA--ANAMTALMEIYIPPNY-----GPRYSKMFTDSFS
QISE-ETN-THLLNFFMLN-IAD-----K-------------P-E-----LMQNDGLHPNKKAQPLIR-D-EMY----D-
S--------I-KT-------WL-----NK-------D-------------------------------------------
----------
>WP_077537587.1_arylesterase__Pseudoalteromonas_aliena_
--------------------------------------------------------------------------------
------------------------------------------------------------DNTILILGDSLSAAYGL-Q-
Q-E-E-GWVKLLQDKY------D---DE----HA----D--IELINASISGETSGGALRRLDV-LLEQY-----E-P---
--THVLIELGANDGLRGF----PV---KKMQTNLTSLIQ-KSQA--ASAMTALMEIYIPPNY-----GPRYSKMFTDTFS
RVSE-ETN-AHLMNFFMLN-IAG-----K-------------P-E-----LMQNDNLHPNKKAQLLIR-D-EMY----D-
S--------I-KK-------WL-----NK-------D-------------------------------------------
----------
>WP_010554033.1_arylesterase__Pseudoalteromonas_arctica_
--------------------------------------------------------------------------------
------------------------------------------------------------DNTILILGDSLSAAYGL-Q-
Q-E-E-GWVKLLQDKY------D---DE----HA----D--IELINASISGETSGGALRRLDA-LLEQY-----E-P---
--THVLIELGANDGLRGF----PV---KKMQANLTSLIQ-KSQA--ANAMTALMEIYIPPNY-----GPRYSKMFTDTFS
RVSE-KTN-THLMNFFMLD-IAG-----Q-------------P-E-----LMQNDSLHPNKKAQPLIR-D-EMY----D-
S--------I-KK-------WL-----NK-------D-------------------------------------------
----------
>WP_058549648.1_MULTISPECIES__arylesterase__Pseudoalteromonas_
--------------------------------------------------------------------------------
------------------------------------------------------------DNTILILGDSLSAAYGL-K-
Q-E-Q-GWVKLLQDKY------D---AE----QS----N--IELINASISGETSGGALRRLDA-LLEQY-----E-P---
--THVLIELGANDGLRGF----PV---NKMQANLTSLIE-KSQA--ANAMTALMEIYIPPNY-----GPRYSKMFTDSFT
QVSE-NTN-AYLMDFFVLN-IAG-----Q-------------S-D-----LMQNDGLHPNKKAQPLIR-D-EMY----E-
S--------I-KQ-------WL-----NK-------D-------------------------------------------
----------
>WP_089347317.1_arylesterase__Pseudoalteromonas_espejiana_
--------------------------------------------------------------------------------
------------------------------------------------------------DNTILILGDSLSAAYGL-K-
Q-E-Q-GWVKLLQDKY------D---AE----QR----N--IELVNASISGETTGGALRRLDA-LLEQY-----E-P---
--SHVLIELGANDGLRGF----PV---TKMQANLTSLIE-KSQA--ANAMVSLMEIYIPPNY-----GPRYSKMFTDSFT
QVSE-KTN-VHLMNFFVLN-IAG-----K-------------P-E-----LMQRDQLHPNKDAQPLIR-D-EMY----E-
S--------I-NQ-------WL-----NK-------D-------------------------------------------
----------
>WP_024032180.1_MULTISPECIES__arylesterase__Pseudoalteromonas_
--------------------------------------------------------------------------------
------------------------------------------------------------DNTILILGDSLSAAYGL-K-
Q-E-Q-GWVKLLQDKY------D---AE----QR----N--IELINASISGETTGGALRRLDA-LLAQY-----Q-P---
--SHVLIELGANDGLRGF----PV---TKMQANLTDLIE-KSQA--ENAMVALMEIYIPPNY-----GPRYSKMFTDSFT
QVSE-KTN-AHLLNFFMLN-VAD-----K-------------P-N-----LMQRDQLHPNKEAQPLIR-D-EMY----D-
S--------I-NQ-------WL-----NK-------D-------------------------------------------
----------
>WP_010392808.1_arylesterase__Pseudoalteromonas_undina_
------------------------------------------------------------------------------A-
-------------------------------------------------------A----NNTILILGDSLSAAYGL-K-
Q-E-Q-GWVQLLQDKY------D---DE----QR----N--INLVNASISGETTGGALRRLDA-LLEQY-----Q-P---
--THVLIELGANDGLRGF----PI---TKMQTNLTALIE-KSQA--ADAQTALMEIYIPPNY-----GPRYSKMFTDSFT
SVSE-ATN-SHLMPFFVLK-VAG-----K-------------S-E-----LMQNDNLHPNKTAQPILR-D-EMY----N-
T--------I-NQ-------WL-----NK-------D-------------------------------------------
----------
>WP_058154426.1_arylesterase__Pseudoalteromonas_issachenkonii_
--------------------------------------------------------------------------------
------------------------------------------------------------NNTILILGDSLSAAYGL-K-
Q-E-Q-GWVQLLQDKY------D---AE----QR----N--INLVNASISGETTGGALRRLDT-LLEQY-----Q-P---
--THVLIELGANDGLRGF----PV---TKMQDNLTALIE-KSQA--IDAQTALMEIYIPPNY-----GPRYSKMFTDSFA
SVSK-ATG-SYLMPFFVLK-VAG-----K-------------S-E-----LMQNDNLHPNKTAQPILR-D-EMY----N-
T--------I-NQ-------WL-----NK-------E-------------------------------------------
----------
>WP_013464633.1_MULTISPECIES__arylesterase__Pseudoalteromonas_
--------------------------------------------------------------------------------
------------------------------------------------------------NNTILILGDSLSAAYGL-K-
Q-E-Q-GWVQLLQDKY------D---AE----QR----N--LNLVNASISGETTGGALRRLDA-LLEQY-----Q-P---
--THVLIELGANDGLRGF----PI---TKMQDNLTALIE-KSQA--IDAQTALMEIYIPPNY-----GPRYSKMFTDSFA
SVSK-ATG-SYLMPFFVLK-VAG-----K-------------S-E-----LMQNDNLHPNKTAQPILR-D-EMY----N-
T--------I-NQ-------WL-----NK-------E-------------------------------------------
----------
>WP_011328552.1_MULTISPECIES__arylesterase__Pseudoalteromonas_
------------------------------------------------------------------------------A-
-------------------------------------------------------A----NNTILILGDSLSAAYGL-K-
Q-E-Q-GWVQLLQDKY------D---AE----QS----N--IKLINASISGETTGGALRRVDA-LLAQY-----Q-P---
--THVLIELGANDGLRGF----PV---SKLQANLTELIK-KSQA--ANATSALMEIYIPPNY-----GPRYSKMFTDSFT
QVSK-NTN-AYLMDFFVLK-VAG-----Q-------------N-D-----LMQNDNLHPNKTAQPILR-D-EMY----N-
T--------I-KL-------WL-----NK-------D-------------------------------------------
----------
>WP_065978522.1_MULTISPECIES__arylesterase__Pseudoalteromonas_
--------------------------------------------------------------------------------
------------------------------------------------------------DNTILILGDSLSAAYGL-K-
Q-E-Q-GWVKLLQDKY------D---EK----SQ----P--VNLVNASISGETTGGALRRLDT-LLAEF-----E-P---
--THVLIELGGNDGLRGF----PI---KRLHANLRDLIN-KSQQ--AGAKTAVMEVQIPPNY-----GPRYTKLFTDSFE
SIAN-ETD-SELMPFFMLD-IAG-----R-------------P-E-----LMQNDNLHPNADAQPLIR-D-FMY----K-
T--------I-ND-------WL-----D----------------------------------------------------
----------
>WP_062565175.1_MULTISPECIES__arylesterase__Pseudoalteromonas_
--------------------------------------------------------------------------------
------------------------------------------------------------DNTILILGDSLSAAYGL-K-
Q-E-Q-GWVKLLQDKY------D---EK----DQ----S--VYLVNASISGETTGGALRRLDA-LLSEF-----E-P---
--THVLIELGGNDGLRGF----PI---KRLQANLRDLIT-KSQQ--IGAKTAVMEVQIPPNY-----GPRYTKLFTDSFK
TIAD-ETD-SELMPFFMLS-IAG-----R-------------P-E-----LMQNDNLHPNADAQPLIR-D-FMY----K-
T--------I-ND-------WL-----D----------------------------------------------------
----------
>WP_054553006.1_MULTISPECIES__arylesterase__Pseudoalteromonas_
--------------------------------------------------------------------------------
------------------------------------------------------------DNTILILGDSLSAAYGL-K-
Q-E-Q-GWVKLLQDKY------D---EK----DQ----S--VYLVNASISGETTGGALRRLDA-LLSEF-----E-P---
--THVLIELGGNDGLRGF----PI---KRLQANLRDLIA-KSQK--IGAKTAVMEVQIPPNY-----GPRYTKLFTDSFK
TIAD-ETD-SELMPFFMLS-IAG-----R-------------P-E-----LMQNDNLHPNADAQPLIR-D-FMY----K-
T--------I-ND-------WL-----D----------------------------------------------------
----------
>WP_054204791.1_MULTISPECIES__arylesterase__Pseudoalteromonas_
--------------------------------------------------------------------------------
------------------------------------------------------------DNTILILGDSLSAAYGL-K-
Q-E-Q-GWVKLLQDKY------D---KE----QL----N--IQLINASISGETTGGALRRLDS-LLNEF-----Q-P---
--SHVLIELGGNDGLRGF----PI---KRLEQNLTQLVN-LSKQ--ADANIAIMEIHIPPNY-----GPRYTSQFTGSFE
KVAT-ATD-SHLMDFFVLN-VAG-----D-------------P-T-----LMQNDNIHPNKTAQPILR-D-IMY----K-
S--------I-KM-------WL-----EK---------------------------------------------------
----------
>WP_016707378.1_MULTISPECIES__arylesterase__Pseudoalteromonas_
--------------------------------------------------------------------------------
------------------------------------------------------------DNTILILGDSLSAAYGL-K-
Q-E-Q-GWVQLLQDKY------D---AE----QA----S--IQLINASISGETTGGALRRLDA-LLNEF-----Q-P---
--SHVLIELGGNDGLRGF----PI---KRLKENLTSLVN-KSKQ--ADAKVAIMEIHIPPNY-----GPRYTGQFTASFA
TIAD-ETD-SHLMPFFVLD-IAA-----D-------------K-N-----LMQNDNIHPNKTAQPMLR-D-TMY----K-
S--------I-ND-------WI-----N----------------------------------------------------
----------
>WP_064666950.1_arylesterase__Pseudoalteromonas_prydzensis_
--------------------------------------------------------------------------------
------------------------------------------------------------DNTILILGDSLSAAYGL-K-
Q-E-Q-GWVKLLQDKY------D---TE----QA----P--VQLINASISGETTGGALRRLDS-LLNEF-----Q-P---
--SHVLIELGGNDGLRGF----PI---KRLKENLASLVS-KSKQ--ADAKVAIMEIHIPPNY-----GPRYTGQFTASFA
TIAD-ETD-SHLMPFFVLD-IAS-----D-------------K-S-----LMQNDNIHPNKTAQPILR-D-TMY----K-
S--------I-SE-------WV-----KY---------------------------------------------------
----------
>WP_010380033.1_arylesterase__Pseudoalteromonas_rubra_
--------------------------------------------------------------------------------
-------------------------------------------------------N----DTKIMIIGDSLSAGYGL-K-
Q-A-P-SWVNLLQNKY------E---AE----QK----A--ITLVNTSVSGQTTDNALLTVDK-QLESH-----Q-P---
--SHVLIELGANDGLRGF----PP---KLIRKHLRELVE-KSQA--SGAKVALMQIQIPPNY-----GKRYSTLFADSYP
LVAE-QTG-AYLMEYFMLP-IAA-----D-------------R-S-----LMQNDNLHPNAEAQPIIR-D-FMY----Q-
R--------I-AL-------WL-----Q----------------------------------------------------
----------
>WP_063357450.1_arylesterase__Pseudoalteromonas_luteoviolacea_
--------------------------------------------------------------------------------
-------------------------------------------------------S----ETKIMIIGDSLSAGYGL-K-
Q-D-Q-DWVNLLQNKY------V---EE----KK----S--ILLINMSVSGQTTDNALLKIDA-QLKAH-----N-P---
--SHVLIELGGNDGIRGF----PI---KLIRNHLTQLVE-KSKN--NGAEVAIMKIQIPPNL-----GPRYTKMFTDNYQ
KVAQ-ATG-AHLMDYFMVP-IAV-----D-------------K-S-----LMQNDNLHPNEKAQPIIR-D-FMA----E-
Q--------F-NQ-------WL-----N----------------------------------------------------
----------
>WP_058031778.1_arylesterase__Pseudoalteromonas_phenolica_
--------------------------------------------------------------------------------
------------------------------------------------------------KDKIMIIGDSLSAGYGL-E-
Q-E-Q-AWVYLLQNKY------K---QE----QS----D--IEIINTAISGQTTDNAILKIDA-WLQAH-----K-P---
--THVLIELGGNDGIRGF----PV---KILHKNLTTLVE-KSQA--AGAEVAVMAIQIPPNL-----GPRYTKMFSDTYK
KVTD-STD-SYLMPYFMVE-IAT-----D-------------K-S-----LMMQDNLHPNAEAQPIIR-D-FMY----R-
E--------F-NT-------WL-----KQ-------N-------------------------------------------
----------
>WP_010366540.1_arylesterase__Pseudoalteromonas_citrea_
--------------------------------------------------------------------------------
------------------------------------------------------------KDRIMLIGDSLSAGYGL-K-
Q-A-Q-AWVNLLQNKY------V---EE----KK----P--IEIINTAISGQTTDNALLKIDT-WLKVH-----K-P---
--SHVLIELGGNDGIRGF----PI---KLLKKHLTELVE-KSQQ--SGAKVALMEIQIPPNL-----GPRYTSMFSNSYG
KVAQ-DTG-AYLMPYFMTE-IAV-----D-------------K-A-----LMQNDNLHPNAKAQPIIR-D-FMH----A-
E--------V-GK-------WL-----KS-------LK------------------------------------------
----------
>WP_070993743.1_arylesterase__Pseudoalteromonas_byunsanensis_
--------------------------------------------------------------------------------
------------------------------------------------------------KDKIMIIGDSLSAGYGL-E-
Q-A-Q-AWVNLLQNKY------V---AE----QK----P--IEIINTAISGQTTDNALLKIGA-WLAAH-----K-P---
--SHVLIELGGNDGIRGF----PI---KLLQKHLTELVT-KSQR--SGAHVALMEIQIPPNL-----GPRYTKMFTDSYS
KVAN-STE-AYLMPYFMVP-IAV-----N-------------P-D-----LMQDDNLHPNAKAQPIIR-D-FMD----K-
E--------I-ST-------WL-----KQ-------TK--------Q---------------------------------
----------
>WP_070985998.1_MULTISPECIES__arylesterase__Pseudoalteromonas_
--------------------------------------------------------------------------------
------------------------------------------------------------KDKIMIIGDSLSAGYGL-E-
Q-A-Q-AWVNLLQNKY------V---AQ----KK----P--IEIINTAISGQTTDNALLKIDA-WLAAH-----Q-P---
--SHVLIELGGNDGIRGF----PI---KLLQKHLKELVT-KSQQ--AGAHVALMEIQIPPNL-----GPRYTTMFTDSYK
KVAD-STD-AYLMPYFMEP-VAV-----D-------------P-T-----LMQDDNLHPNAKAQPIIR-D-FMD----K-
E--------I-TA-------WL-----KH-------TK--------K---------------------------------
----------
>WP_101343858.1_arylesterase__Colwellia_echini_
--------------------------------------------------------------------------------
------------------------------------------------------------NDKILLIGDSLSAGYGL-E-
Q-A-Q-AWVQLLQNKY------L---EN----KK----E--ITLINTAISGQTTDNALLKIDT-WLTTH-----Q-P---
--DYVLIELGGNDGIRGF----PV---KLLQKHLTELVT-KSQK--SGAKVALMEIQIPPNL-----GPRYTKMFTDSYE
LVAN-KTG-IYLMPYFMTD-IAV-----N-------------P-T-----LMQNDNLHPNADAQPIIR-D-FMY----R-
A--------I-ND-------WL-----QN---------------------------------------------------
----------
>WP_019027897.1_arylesterase__Colwellia_piezophila_
--------------------------------------------------------------------------------
------------------------------------------------------------KDKILLIGDSLSAGYGV-E-
Q-A-Q-AWVHLLQNKY------I---ED----NT----P--ITIINTAISGQTTDNAILKIEA-WLTTH-----K-P---
--SHVLIELGGNDGIRGF----PI---KLLQKHLTQLVT-ISQQ--HGAKVALMEIQIPPNL-----GPRYRKMFTDTYT
KVSK-QTN-AYLMPYFMTD-IAI-----K-------------P-S-----LMLNDNLHPNAKAQPIIR-D-FMH----K-
E--------I-DS-------WL-----QD-------RR--------LNKTRV----------------------------
----------
>WP_011043122.1_arylesterase__Colwellia_psychrerythraea_
--------------------------------------------------------------------------------
------------------------------------------------------------NDKILLIGDSLSAGYGL-E-
Q-A-Q-AWVHLLQNKY------R---ED----NK----P--VTIINTAISGQTTDNALLKIDA-WLDAH-----Q-P---
--SHVLIELGGNDGIRGF----PV---KLLQKHLTELVT-KSQQ--YGAKVALMEIQIPPNL-----GQRYRKMFTDSYT
KVTD-QTG-AHLMAYFMTD-VAI-----D-------------S-S-----LMLNDNLHPNAKAQPIIR-D-FMY----S-
E--------I-DK-------WL-----QK---------------------------------------------------
----------
>WP_057181118.1_MULTISPECIES__arylesterase__Colwellia_
--------------------------------------------------------------------------------
------------------------------------------------------------NDKILLIGDSLSAGYGL-E-
Q-A-Q-AWVHLLQNKY------L---EK----NQ----P--ITVINTAISGQTTDNALLKIDA-WLKAH-----Q-P---
--SHVLIELGGNDGIRGF----PV---KLLQKHLSQLVT-ISQQ--HGAKVALMEIHIPPNL-----GPRYGKMFTDSYR
KVAK-QTG-AYLMPYFMTA-VAV-----D-------------A-S-----LMLNDNLHPNAKAQPIIR-D-FMY----S-
E--------I-NK-------WL-----AD---------------------------------------------------
----------
>WP_010376088.1_MULTISPECIES__arylesterase__Pseudoalteromonas_
--------------------------------------------------------------------------------
------------------------------------------------------------KQKLMIVGDSLSAAYGL-K-
Q-D-D-GWVKLLQNKY------E---TE----QN----P--IEIINVSVSGQTTGNAVAKINQ-QLKTI-----S-P---
--THVLIELGGNDGLRGF----PV---KRLKANLTQLVQ-SSQQ--AGANVAVMEIQIPPNL-----GPRYTSMFTESYQ
QVTE-QTG-SYLMPYFMLE-VAD-----K-------------P-E-----LMQNDNLHPNKEAQPLIR-D-FMY----K-
E--------I-NQ-------WL-----AK---------------------------------------------------
----------
>WP_039495418.1_arylesterase__Pseudoalteromonas_flavipulchra_
--------------------------------------------------------------------------------
------------------------------------------------------------KQKLMIVGDSLSAAYGL-K-
Q-D-D-GWVKLLQNKY------E---TE----QN----P--IEIINVSVSGQTTGNAVAKLNQ-QLKTI-----S-P---
--THVLIELGGNDGLRGF----PV---KRLKANLTQLVQ-SSQQ--AGANVAVMEIQIPPNL-----GPRYTSMFTESYQ
QVTE-QTG-SYLMPYFMLE-VAD-----K-------------P-E-----LMQNDNLHPNKEAQPLIR-D-FMY----Q-
E--------I-NQ-------WL-----TK---------------------------------------------------
----------
>WP_009839550.1_arylesterase__Pseudoalteromonas_tunicata_
--------------------------------------------------------------------------------
------------------------------------------------------------KQTILIVGDSLSAAYGL-K-
Q-S-E-GWVNLLQNKF------D---QE----QH----A--IELINVSVSGQTTGNALLTLNE-HLKRY-----Q-P---
--SHVLIELGANDGLRGF----PI---KQIKQDLKQLVE-TSQA--TGAHVAVMEIQIPPNL-----GPRYTSLFTAVFS
ETTQ-KTN-TTLMPFFMLA-VAG-----N-------------P-E-----LIQNDNLHPNLQAQPIIR-D-FMA----K-
E--------I-TI-------WL-----EK-------TA--------P---------------------------------
----------
>WP_086743046.1_arylesterase__Pseudoalteromonas_ulvae_
--------------------------------------------------------------------------------
------------------------------------------------------------KQTVLIIGDSLSAAYGM-K-
Q-H-Q-GWVKLLQDKY------Q---QS----HP----E--LTLVNASVSGQTSGNALLTLAG-HLEQT-----Q-P---
--THVLIELGANDGLRGF----PI---KGLQKDLTALVE-QSHA--FGAHVALMEIHITPNL-----GPRYTQMFTASFE
KVAF-ATE-SYLMPFFMLE-VAD-----D-------------P-S-----LMQNDNLHPNVQAQPIIR-D-FMS----K-
E--------I-NK-------WL-----EK-------TT--------N---------------------------------
----------
>WP_045978405.1_arylesterase__Pseudoalteromonas_ruthenica_
--------------------------------------------------------------------------------
------------------------------------------------------------DNQILVLGDSLSAAYGL-K-
Q-H-Q-GWVQLLQDTY------E---QQ----NT----P--TTLINASISGETTGGALRRLDA-ILKEH-----T-P---
--THVLIELGGNDGLRGF----PV---TKMKANLHALID-KSRE--AGAEVALMQIRIPPNY-----GRRYTELFEQSFV
DVAK-EKQ-VTLMPFFVEQ-VAT-----N-------------G-E-----LMQNDNIHPNAEAQPILR-D-IMK----T-
Q--------I-SN-------WL-----NK---------------------------------------------------
----------
>WP_091988892.1_arylesterase__Pseudoalteromonas_denitrificans_
--------------------------------------------------------------------------------
------------------------------------------------------------ISKVLILGDSLSAGYGL-K-
Q-E-Q-GWVHLLQLAY------K---DK----KQ----P--IELINASISGETSGGALRRLDA-ILKAQ-----Q-P---
--DYVLIEIGGNDGLRGF----PI---KSLQNNLLQLIE-NTRK--FGAIPGVMTIQIPPNY-----GPRYANMFSGTFK
KVTQ-QSN-TKLLPFFMDN-IAI-----D-------------K-E-----FMQADGIHPNEAAQPFIR-D-KME----T-
E--------I-NN-------WI-----NT-------PK--------SQPKDSE---------------------------
----------
>WP_010559878.1_arylesterase__Pseudoalteromonas_spongiae_
-----------------------------------------NTDHT------------D--------------GKSDKN-
-------------------------------------------------------Q----VTKLLILGDSLSAGYGL-K-
Q-E-Q-AWPQLLQNAY------N---QE----KS----P--ITLINASISGETSGGVLQRLPA-LLDEH-----S-P---
--NWVLVEIGGNDGLRGY----PV---KLLKNNLRQIID-KSLA--ANANVILMEVAITPNL-----GKRYATLFQNAYK
QVAS-EKS-VPTIPFFIES-VVT-----K-------------P-E-----LMLPDGIHPNAKAQPLLV-E-IMK----Q-
H--------F-AD-------LI-----LN-------N-------------------------------------------
----------
>WP_038641988.1_arylesterase__Pseudoalteromonas_piratica_
-----------------------------------------NTDHS------------D--------------AKTHSK-
-------------------------------------------------------Q----TTKILILGDSLSAGYGL-K-
Q-D-Q-AWAQLLQNAY------E---QE----KS----P--ILLINASISGETSGGALQRLPA-LLAEH-----S-P---
--DWVLVEIGGNDGLRGY----PV---KLLKQNLSQIVD-KSIA--ADAKVLLMEIEITPNL-----GKRYATLFKGAYQ
QVAN-EKN-VPLIPFFITS-VVT-----D-------------A-N-----LMLPDGIHPNAEAQPLLS-E-KMK----Q-
H--------F-AD-------II-----LQ-------SD------------------------------------------
----------
>WP_083256891.1_arylesterase__Glaciecola_punicea_
-------------------------------------------DQS------------G--------------SAQKVA-
-------------------------------------------------------G----EHKLLILGDSLSAAYGL-S-
A-H-Q-GWVYLLAQQW------Q---QS----NT----P--IEVINAAISGDTTDGGLARLPR-LLALH-----Q-P---
--THLYIELGGNNALQGH----NP---RKIKQNLINMIE-LAKD--NNVEVIIQEMQIPTNY-----GARYTKAFTAIFH
DLAK-QFD-IPLIPFFLQD-IAL-----D-------------A-S-----LMQRDGIHPTKEAQSLIV-D-FMA----P-
K--------L-LM-------AI-----NS---------------------------------------------------
----------
>WP_068372841.1_arylesterase__Paraglaciecola_hydrolytica_
--------------------------------------------------------------------------------
-------------------------------------------------------K----ETKLLILGDSLSAAYGI-S-
Q-A-E-GWVSLLQDMW------K---NQ----SI----T----VINGAISGETTDGALARLPR-LLEQH-----Q-P---
--SHIYVELGGNDGLQGH----PL---KKMQQNLAQIIT-LSQQ--QDVIVILQAMRIPTNY-----GKRYTDMFNQSYW
DLAK-EFN-ISILPFFIEN-IAT-----D-------------S-S-----LMQKDGIHPNVQAQLLIA-Q-DMQ----D-
K--------L-GA-------II-----FT-------SR--------TINKQLD---------------------------
----------
>WP_007634463.1_arylesterase__Paraglaciecola_psychrophila_
--------------------------------------------------------------------------------
-------------------------------------------------------K----ETKLLILGDSLSAAYGL-K-
Q-E-Q-GWVSLLQDAW------Q---DK----DI----I----IINAAISGETTDGALARLPR-LLKQH-----S-P---
--THIFVELGGNDGLQGH----PV---SKMRNNLEEIIQ-LSQA--SQVKVILQQMQIPTNY-----GKRYTQMFTGSYA
QLAE-QYA-LTMLPFFLEN-IAL-----D-------------K-N-----LMQRDGIHPTAEAQIIIA-K-DMQ----K-
R--------L-GD-------IF-----SP-------SR--------IKNNQLE---------------------------
----------
>WP_052151536.1_arylesterase__Paraglaciecola_arctica_
--------------------------------------------------------------------------------
-------------------------------------------------------K----ETKLLILGDSLSAAYGL-K-
Q-E-Q-GWVSLLQDAW------Q---DQ----EI----N----IVNAAISGETTDGALARLPR-LLEQH-----Q-P---
--THIYVELGGNDGLQGH----PV---NKMRDNLQKIIQ-LSQT--SEVKVILQQMQIPTNY-----GKRYTQMFSNTYV
DLAT-KHD-LVLLPFFLEN-IAL-----D-------------K-N-----LMQRDGIHPTAEAQIVIA-K-EMQ----K-
A--------L-RE-------II-----LP---------------------------------------------------
----------
>WP_007106290.1_arylesterase__Paraglaciecola_polaris_
--------------------------------------------------------------------------------
-------------------------------------------------------K----STKLLILGDSLSAGYGL-T-
Q-A-Q-SWVSLLQNAW------L---KS----DI----S----VINAAISGETTDGALARLPR-LLNQH-----S-P---
--THVYVELGGNDGLQGH----SI---SKMRTNLSKIIE-LSQQ--ANTTVILQEMQIPTNY-----GRRYTELFTQAYQ
TLAD-EYD-VVLIPFFLAD-IAL-----N-------------N-D-----LMQADGIHPNAKAQPMIA-Q-SMQ----Q-
H--------L-KA-------LL-----LE---------------------------------------------------
----------
>WP_006993572.1_arylesterase__Paraglaciecola_mesophila_
--------------------------------------------------------------------------------
-------------------------------------------------------K----SSKLLILGDSLSAGYGL-T-
Q-A-Q-SWVSLLQDAW------Q---KS----DI----T----VVNAAISGETTDGALARLPR-LLTQH-----T-P---
--SHIYVELGGNDGLQGH----SV---TKMRDNLRQIVK-LSQE--SGATVILQEMQIPTNY-----GRRYTELFTKAYG
TVAR-ERD-VTLLPFFLAE-IAL-----N-------------D-E-----LMQSDGIHPNAKAQPMIA-K-SMQ----A-
A--------L-GP-------LI-----N----------------------------------------------------
----------
>WP_008306193.1_arylesterase__Paraglaciecola_agarilytica_
--------------------------------------------------------------------------------
-------------------------------------------------------K----SSKLLILGDSLSAGYGL-T-
Q-A-Q-SWVSLLQDAW------Q---KS----NI----T----VVNAAISGETTDGALARLPR-LLSQH-----S-P---
--SHIYVELGGNDGLQGH----SI---TKMRNNLMEIVK-LSQE--SGATVILQEMQIPTNY-----GRRYTELFTKAYS
AVAE-ERD-VTLLPFFLAD-IAL-----D-------------T-Q-----LMQADGIHPNAEAQPIIA-E-SMR----A-
A--------L-SP-------LI-----TE---------------------------------------------------
----------
>WP_026374541.1_arylesterase__Aestuariibacter_salexigens_
------------------------------------------------------------------------------N-
-------------------------------------------------------A----QNKLLILGDSLSAAYGL-K-
Q-D-E-GWVSLLQDAF------V---EK----NI----Q----VVNAAISGETTDGGLARLPR-LLEQH-----E-P---
--THLLIELGGNDGLQGH----PI---NKIRSNITTMIE-MAQQ--RDITVYLQQMRIPTNY-----GRRYTSMFTDSYS
ELAE-QHD-IPLIPFFMDD-IAL-----D-------------K-S-----LMLPDGIHPALEAQPLIA-E-FMQ----N-
Q--------L-EP-------LI-----LN---------------------------------------------------
----------
>WP_071968517.1_arylesterase__Alteromonas_mediterranea_
--------------------------------------------DQ------------G--------------EQGDTS-
-------------------------------------------------------E----KAVLLILGDSLSAAYGL-Q-
Q-H-Q-GWVSLLQKMW------K---DD----NI----P--IDIVNAAVSGETTDGGLARFPR-LLDQH-----T-P---
--SHVLIELGGNDGLQGH----NI---KKIKNNLNSLVN-VAKE--NNAVVFLQEMQIPSNY-----GRRYTQMFTQNFS
KVAD-EQD-IATIPFFLEE-IAL-----N-------------Q-E-----LMQNDGIHPNAEAQPLIA-K-FMD----R-
H--------L-RS-------LI-----LD-------VQ------------------------------------------
----------
>WP_049586851.1_MULTISPECIES__arylesterase__Alteromonas_
--------------------------------------------DQ------------A--------------EQSDTS-
-------------------------------------------------------E----NAVLLILGDSLSAAYGL-Q-
Q-H-E-GWVSLLQKMW------Q---DD----NI----P--IDIVNAAVSGETTDGGLARFPR-LLEQH-----N-P---
--THVLIELGGNDGLQGH----NI---GKIRDNLDSLVS-VAKE--SNAVVFLQEMQIPSNY-----GKRYTQMFTQNFN
KVAE-AQD-VQKIPFFLEE-IAL-----N-------------K-D-----LMQNDGIHPNAEAQPLIA-N-FMD----R-
H--------L-RS-------LI-----LS-------AQ------------------------------------------
----------
>WP_039216300.1_arylesterase__Alteromonas_marina_
--------------------------------------------DQ------------A--------------EQSDTS-
-------------------------------------------------------E----NAVLLILGDSLSAAYGL-Q-
Q-H-E-GWVSLLQKMW------Q---DD----NI----P--IDIVNAAVSGETTDGGLARFPR-LLEQH-----N-P---
--THVLIELGGNDGLQGH----NI---GKIKDNLDSLVT-VAKE--SNAVVFLQEMQIPSNY-----GKRYTQMFTQNFN
KVAE-AQD-VQKIPFFLEE-IAL-----N-------------K-D-----LMQNDGIHPNAEAQPLIA-S-FMD----R-
H--------L-RS-------LI-----LD-------AQ------------------------------------------
----------
>WP_076012450.1_arylesterase__Alteromonas_abrolhosensis_
--------------------------------------------DQ------------A--------------EQSDTS-
-------------------------------------------------------E----NAVLLILGDSLSAAYGL-Q-
Q-H-E-GWVSLLQKMW------Q---DD----NI----P--IDIVNAAVSGETTDGGLARFPR-LLEQH-----N-P---
--THVLIELGGNDGLQGH----NI---SKIKNNLDSLVT-VAKE--SNAVVFLQEMQIPSNY-----GKRYTQMFTQNFN
KVAE-TQD-VQKIPFFLEE-IAL-----N-------------K-D-----LMQNDGIHPNAEAQPLIA-N-FMD----R-
H--------L-RS-------LI-----LG-------AQ------------------------------------------
----------
>WP_062086790.1_arylesterase__Alteromonas_stellipolaris_
--------------------------------------------DQ------------T--------------DTTVPN-
-------------------------------------------------------N----SAKLLILGDSLSAAYGL-D-
Q-Q-E-GWVSLLQKRW------R---DE----NI----S--IDIVNAAVSGETTDGGLARLPR-LIEQH-----T-P---
--SHILVELGGNDGLQGH----SI---SKIRDNLSAIVR-IAKS--DNTVVFVQDMQIPTNY-----GKRYTQMFSDTFE
TVSE-QHE-VTKIPFFLED-IAL-----Q-------------K-D-----LMQRDGIHPNAEAQPMIV-D-FMF----E-
K--------L-TP-------LI-----IN-------KR------------------------------------------
----------
>WP_013784797.1_MULTISPECIES__arylesterase__Alteromonas_
--------------------------------------------DQ------------T--------------DTIVPN-
-------------------------------------------------------N----SAKLLILGDSLSAAYGL-D-
Q-Q-E-GWVSLLQKRW------R---DE----NI----S--IDIVNAAVSGETTDGGLARLPR-LIEQH-----T-P---
--SHILVELGGNDGLQGH----SI---SKIRNNLSAIVS-IAKS--DNTTVFVQDMQIPTNY-----GKRYTQMFSDTFD
TVSE-QHE-VTKIPFFLED-IAL-----Q-------------K-D-----LMQRDGIHPNAKAQPMIV-E-FMF----E-
K--------L-TP-------LI-----MN-------NQ------------------------------------------
----------
>WP_044056673.1_arylesterase__Alteromonas_australica_
--------------------------------------------DQ------------H--------------DSDEKE-
-------------------------------------------------------P----NAKLLILGDSLSAAYGL-R-
Q-E-E-GWVSLLQNTW------R---DE----NI----P--IDIVNAAVSGETTDGGLARLPR-LLTQH-----Q-P---
--SHVLIELGGNDGLQGH----NV---KKIRSNLVALVK-IAQS--ADAKVFLQDMQIPTNY-----GKRYTNMFGESFD
RVGE-ELN-VPVIPFFLQN-IAL-----D-------------T-S-----LMQRDGIHPNAEAQALIA-E-FMH----R-
Q--------L-MP-------LF-----DN---------------------------------------------------
----------
>WP_051085029.1_arylesterase__Salinimonas_chungwhensis_
----------------------------------------------------------E--------------TEDTEN-
-------------------------------------------------------E----TTRLLILGDSLSAAYGL-Q-
Q-H-E-GWVSLLQKRW------N---EK----PL----Q--AEVINAAISGDTTDGGLSRLPQ-LLDTH-----N-P---
--SHVLIELGGNDGLQGH----SI---SKMKNNLHTMID-LAQD--SGATVFLQDMEIPSNY-----GKRYTSMFADAFD
EVAE-KQN-IPLIPFFLAS-IAL-----D-------------K-S-----LMQRDGIHPNKQAQPLIA-E-YMD----T-
K--------L-SP-------LI-----D----------------------------------------------------
----------
>WP_097349212.1_arylesterase__Alteromonas_pelagimontana_
---------------------------------------------A------------E--------------TPTQTS-
-------------------------------------------------------S----KFKLLVVGDSLSAAYRL-Q-
Q-Q-E-GWVSLLQNMW------Y---DE----QR----K--IEIVNAAISGETTDGALSRLPR-LLDQH-----Q-P---
--SHVFIELGGNDGLRGN----QI---AGMKKNLREMVT-MAKE--AGAEVILQDMEIPPNY-----GKRYTRMFADSFD
EIAE-EEE-VAIIPFFLED-IAL-----N-------------K-K-----LMQKDGIHPNAEAQTLIA-E-YMH----M-
K--------L-SP-------LI-----TD---------------------------------------------------
----------
>WP_018691156.1_arylesterase__Algicola_sagamiensis_
---------------------------------------------------------------------------KERS-
-------------------------------------------------------S----AQTIVILGDSLSAGYGL-L-
E-K-E-SWPHLLQQSF------A---LD----NKP------YKIINASVSGETTRGGLLRLQG-IISTH-----K-P---
--DWVLIELGGNDGLRGF----NP---SIPRKNLRNILL-MLRK--EKVKAALVQIRLPRNY-----GNRYLRLFEDIYP
ALAK-EFS-VPLIPFFMDG-VAQ-----N-------------A-D-----LMQQDGIHPNKKAQPVIQ-K-FMK----K-
E--------I-EK-------LF-----AM---------------------------------------------------
----------
>WP_013661288.1_arylesterase__Marinomonas_mediterranea_
-------------------------------------------QSV------------S--------------KVPLNE-
-------------------------------------------------------I----DGTLLIMGDSLSAAYNL-S-
V-E-Q-GWVALMTKEL------K---PK----AP----N--LSVINASVSGETTQGGLARFSS-LLNMH-----K-P---
--KWVFIELGANDGLRGY----PL---NKAADNLKKMIK-MTRD--SGAKPLLVGNHLPSNY-----GKRYTRVFFNMYK
NLAE-EES-IAYVPFMLEN-VAL-----N-------------E-R-----LMLNDGLHPNAKGQEVVL-T-NLK----P-
F--------I-IE-------LI-----SN---------------------------------------------------
----------
>WP_067209479.1_arylesterase__Marinomonas_aquimarina_
--------------------------------------------------------------------------------
-------------------------------------------------------------NTLLVFGDSLSAAYNL-R-
Q-Q-Q-GWVSLLSQQL------N---SS----HP----D--VNVINASVSGETTQGGLSRLPK-LLDTH-----Q-P---
--NWVVLELGANDGLRGY----PL---QQMKQNLAQMIE-QSKQ--QGATVLLLGNHLPSNY-----GRTYTTQFFNIYK
ELAE-QHQ-VAYVPFMLEN-VAL-----N-------------K-S-----LMQNDGLHPNAEGQPVVL-E-NIA----P-
T--------L-VP-------ML-----DK-------P-------------------------------------------
----------
>WP_067100700.1_arylesterase__Marinomonas_atlantica_
--------------------------------------------------------------------------------
-------------------------------------------------------------KTLLVFGDSLSAAYNL-R-
Q-Q-Q-GWVSLLSQQL------K---SS----HP----E--IQVINASVSGETTQGGLARLSK-LLDTH-----T-P---
--NWVVIELGANDGLRGY----PL---EQVQQNLAKMIE-QSQQ--ANAEILLLGNHLPSNY-----GRTYTDQFFNIYK
DLSD-QYN-TQYVPFMLEN-VAL-----N-------------K-T-----LMQNDGLHPNAAGQPVVL-D-NVA----P-
A--------L-LP-------ML-----ND---------------------------------------------------
----------
>WP_067037843.1_arylesterase__Marinomonas_gallaica_
--------------------------------------------------------------------------------
-------------------------------------------------------------KTLLVFGDSLSAAYNL-R-
Q-Q-Q-GWVSLLSQQL------K---SS----HP----D--IQVVNASVSGETTQGGLARFSK-LLDTH-----N-P---
--SWVVIELGANDGLRGY----PL---NQVQQNLAKMIE-QAQQ--ANSEILLLGNRLPSNY-----GRTYTDQFFNIYK
DLSD-QYD-TQYVPFMLEN-VAL-----D-------------K-A-----LMQNDGLHPNAAGQPVVL-D-NVA----P-
A--------L-LP-------ML-----ND---------------------------------------------------
----------
>WP_067017689.1_arylesterase__Marinomonas_spartinae_
------------------------------------------------------------------------------A-
-------------------------------------------------------Q----PHNLLVMGDSLSAAHNL-R-
Q-Q-D-GWVSLLKTKL------S---QS----HP----Q--ISIINASVGGETTQGGLARFPA-LLKQY-----Q-P---
--QWIILELGANDALRGY----PL---DQTTKNLSSMIE-QAQQ--NKAKVLLIGNRIPQNY-----GKRYTEMFFGLYK
TLAA-KYN-VSYVPFMLKG-VAL-----N-------------K-N-----LMQSDGLHPNAKGQPIVL-Q-TIL----P-
Y--------L-LP-------LL-----DK-------N-------------------------------------------
----------
>WP_008291039.1_arylesterase__Methylophaga_thiooxydans_
--------------------------------------------------------------------------------
-------------------------------------------------------------STLLVMGDSLSAAHNM-R-
P-E-V-GWVSLLQNQL------S---ET----HP----A--IKVVNASVSGETTQGGLARFDK-LLSEH-----Q-P---
--RWVILELGANDALRGY----PL---TQTSQNLETMIE-QAHQ--SNAQVLLIGNQIPQNF-----GKRYTEMFFNLYK
NIAA-DYQ-LAYVPFMLQG-VAL-----N-------------K-E-----LMQADGLHPNKAGQPIVL-E-TIF----P-
H--------L-QP-------LL-----SD-------SE------------------------------------------
----------
>WP_091715026.1_arylesterase__Methylophaga_sulfidovorans_
--------------------------------------------------------------------------------
-------------------------------------------------------------STLLVMGDSLSAAHNL-R-
P-E-L-GWVSLLENQL------S---KS----HP----E--ITVVNASVSGETTQGGLARFKQ-LLSEH-----K-P---
--SWVILELGANDALRGY----PL---TQTKQNLESMVE-QARK--ADAKVLLVGNQIPQNY-----GKRYTEMFFNLYK
ELAE-QYQ-LAYVPFMLKG-VAL-----D-------------K-A-----LMQADGLHPNKEGQPVVL-Q-NIK----P-
A--------L-LP-------LL-----DE-------AK------------------------------------------
----------
>WP_007146440.1_arylesterase__Methylophaga_aminisulfidivorans_
--------------------------------------------------------------------------------
-------------------------------------------------------------STLLVMGDSLSAAHNL-R-
P-E-L-GWVSLLENQL------S---KS----HP----E--ITVVNASVSGETTQGGLARFKQ-LLSEH-----K-P---
--SWVIIELGANDALRGY----PL---TQTKNNLETMIE-QAHQ--ADAKVLLLGNQIPQNY-----GKRYTEMFFNLYK
ELAE-EYQ-LAYVPFMLKG-VAL-----N-------------K-A-----LMQADGLHPNKEGQPVVL-Q-NIK----P-
V--------L-LP-------LL-----EE-------SK------------------------------------------
----------
>WP_036159794.1_arylesterase__Marinomonas_ushuaiensis_
--------------------------------------------------------------------------------
-------------------------------------------------------------STLLVMGDSLSAAYNL-R-
Q-Q-D-GWVSLLENQL------S---ES----HP----D--IKVVNASVSGETTQGGLSRFQA-LLDSH-----K-P---
--SWVVLELGPNDALRGY----PL---NQTTINLEKMVE-QAQE--ANAMILLVGNQIPQNY-----GKRYTEMFFNLYK
GIAE-KYN-LAYLPFMLQD-VAL-----N-------------K-D-----LMQNDGLHPNAQGQKVVL-Q-NIQ----P-
Y--------L-HA-------LL-----EK-------NK--------EDK-------------------------------
----------
>WP_024025466.1_arylesterase__Marinomonas_profundimaris_
--------------------------------------------------------------------------------
-------------------------------------------------------------TTLLIMGDSLSAAYNL-R-
Q-Q-D-GWVSLLENQL------S---QS----HP----D--VSVINASVSGETTQGGLSRFSS-LLATH-----K-P---
--KWVVLELGANDALRGY----PL---NQTTLNLEKMIE-QAQQ--VGAVTLLIGNQIPQNY-----GKRYTQMFFNLYK
DIAS-KYN-VAYMPFMLKG-VAL-----N-------------K-D-----LMQDDGLHPNKDGQPVVL-Q-NIL----P-
Y--------L-QP-------LM------------------------TKK-------------------------------
----------
>WP_072839058.1_arylesterase__Marinomonas_polaris_
--------------------------------------------------------------------------------
-------------------------------------------------------------STLLVMGDSLSAAYNL-R-
Q-Q-D-GWVSLLENQL------S---QS----HP----E--IQVINASVSGETTQGGLSRFGN-LLAIH-----K-P---
--DLIVLELGANDALRGY----PL---DQTTQNLEKMVE-QAQS--SGAVVLLIGNQIPQNY-----GKRYTQMFFNLYK
DIAS-KYN-IAYLPFMLEN-VAL-----N-------------K-N-----LMQNDGLHPNKEGQPIVL-Q-NIL----P-
Y--------L-QP-------LL-----DK-------IQ--------SKK-------------------------------
----------
>WP_016957617.1_arylesterase__Catenovulum_agarivorans_
-----------------------------------------------------------------------------AQ-
-------------------------------------------------------S----QVKILILGDSLSAGYGL-E-
L-K-D-AWASQLDQ-------------A----TPN------WQIINASISGDTTQGGLNRLPK-LLQQY-----Q-P---
--DYVFIELGGNDGLRGF----QL---PVIKQNLIKLVQ-LTQE--NGAKPILAEIKIPPNY-----GQRYLTSFIAQYQ
QIAE-QFQ-IPLIPFFIEQ-VAL-----N-------------P-D-----LMLKDGIHPNLDAQAIIA-E-HMK----K-
Q--------F-SK-------VI-----EG---------------------------------------------------
----------
>WP_078061826.1_arylesterase__Catenovulum_maritimum_
-----------------------------------------EINNQ------------T--------------SNSEQT-
-------------------------------------------------------Q----QQKLMILGDSLSAGYSM-Q-
I-E-E-SWAHLLAQKW------Q---KS----APN------LSIINASVSGETTDGGLNRLPN-LLKQH-----Q-P---
--KWVLIELGGNDALRGF----NL---NLIKQNLINIVQ-LIKK--NNALPIMTSIKIPPNY-----GKRYTETFTKQFS
LIAA-QEN-IPYFSFYLEE-IAL-----N-------------P-D-----LMKKDGIHPNEKAQPLIA-E-HVN----K-
E--------I-NR-------II-----NL-------TL------------------------------------------
----------
>WP_003114753.1_MULTISPECIES__esterase_TesA__Pseudomonas_
--------------------------------------------------------------------------------
-------------------------------------------------------------QTLLVVGDSISAALGL-D-
T-S-Q-GWVALLQKRL------A---DE----G---Y-D--YRVVNASISGDTSAGGLARLPA-LLAEE-----K-P---
--ALVVIELGGNDGLRGM----AP---AQLQQNLASMAQ-KARA--EGAKVLLLGIQLPPNY-----GPRYIEAFSRVYG
AVAA-QEK-TALVPFFLEG-VGG-----V-------------Q-G-----MMQADGIHPALAAQPRLL-E-NV---W-P-
T--------L-KP-------LL----------------------------------------------------------
----------
>WP_024764532.1_MULTISPECIES__arylesterase__Pseudomonas_
--------------------------------------------------------------------------------
-------------------------------------------------------------QTLLVVGDSISAGLGL-D-
T-S-L-GWVSLLDKRL------K---EQ----G---F-D--YQVVNASISGDTTAGGLARLPA-LLSEQ-----K-P---
--KLVVIELGGNDGLRGM----AP---AQLQQNLASMVD-QSRQ--AGAKVILLGMRLPPNY-----GQRYTDAFAKVFD
SVAS-EQK-IPLVPFFLEG-VGG-----V-------------Q-G-----MMQADGIHPAVAAQPKLL-D-NV---W-P-
T--------L-KP-------LL----------------------------------------------------------
----------
>WP_084310810.1_arylesterase__Pseudomonas_jinjuensis_
--------------------------------------------------------------------------------
-------------------------------------------------------------QTLLVVGDSISAGLGL-D-
T-G-A-GWVSLLEKRL------E---EQ----G---F-D--YRVVNASISGDTSAGGLARLPQ-LLAQE-----Q-P---
--ELVVIELGGNDGLRGM----AP---IQLQRNLAGMVS-QSKQ--AGAKVLLLGMRLPPNY-----GERYTQAFARVFE
QVAE-EQE-VPLVPFFLEG-VGG-----D-------------P-R-----MMQADGIHPAANAQPRLL-E-NL---W-P-
T--------L-KP-------LL----------------------------------------------------------
----------
>WP_069861080.1_arylesterase__Pseudomonas_humi_
--------------------------------------------------------------------------------
-------------------------------------------------------------QTLLVVGDSISAGLGV-D-
T-G-R-GWVSLLEQRL------K---DE----G---F-D--YRVVNASVSGDTSAGGLARLPA-LLSGE-----K-P---
--SVVVIELGGNDGLRGQ----AP---QQLQQNLASMVA-ASRQ--AGAKVLLLGMRLPPNY-----GERYTRAFARVFQ
QVAE-QGG-VPLVPFFLDG-VGG-----V-------------P-Q-----MMQADGIHPAVAAQPRLL-E-NV---W-P-
Q--------L-KP-------LL----------------------------------------------------------
----------
>WP_009623508.1_MULTISPECIES__arylesterase__Pseudomonas_
--------------------------------------------------------------------------------
-------------------------------------------------------------QTLLVVGDSISAGLGV-D-
T-G-R-GWVSLLEQRL------K---DE----G---F-D--YRVVNASVSGDTSAGGLARLPA-LLSGE-----K-P---
--SVVVIELGGNDGLRGQ----AP---QQLQQNLASMVA-ASRQ--AGAKVLLLGMRLPPNY-----GERYTQAFARVFQ
QVAE-QGG-VPLVPFFLDG-VGG-----V-------------P-Q-----MMQADGIHPAVAAQPRLL-D-NV---W-P-
Q--------L-KP-------LL----------------------------------------------------------
----------
>WP_089391704.1_arylesterase__Pseudomonas_delhiensis_
--------------------------------------------------------------------------------
-------------------------------------------------------------QTLLVVGDSISAGLGV-D-
T-G-R-GWVSLLEQRL------K---DE----G---F-D--YRVVNASVSGDTSAGGLARLPA-LLSGE-----K-P---
--SVVVIELGGNDGLRGQ----AP---QQLQQNLASMVA-ASRQ--AGARVLLLGMRLPPNY-----GERYTQAFARVFQ
QVAE-QGK-VPLVPFFLDG-VGG-----V-------------P-Q-----MMQADGIHPALAAQPRLL-E-NV---W-P-
Q--------L-KP-------LL----------------------------------------------------------
----------
>WP_090260797.1_arylesterase__Pseudomonas_panipatensis_
--------------------------------------------------------------------------------
-------------------------------------------------------------QTLLVVGDSISAGLGL-D-
T-S-Q-GWVSLLEQRL------K---AQ----G---T-S--YKVVNASISGDTSAGGLARLPA-LLSGE-----K-P---
--QVVVIELGGNDGLRGL----PL---LQMQQNLTAMVS-ASQQ--AGAKVLLLGMRLPPNY-----GERYNQAFSQVFQ
HVAE-VNK-VALVPFFLDG-VGG-----V-------------A-N-----MMQPDGIHPAAVAQPRLL-D-NM---W-P-
Q--------L-KP-------ML----------------------------------------------------------
----------
>WP_074888528.1_arylesterase__Pseudomonas_argentinensis_
--------------------------------------------------------------------------------
-------------------------------------------------------------GTVLVVGDSISAAFGM-D-
T-R-Q-GWVHLLDERM------R---QE----G---F-E--HQLVNASISGDTSAGGAARLPA-LLAEH-----K-P---
--RLVIVELGGNDGLRGL----PP---GQLQQNLASMID-ASRD--AGAKVLLLGMRIPPNY-----GERYTTAFAKVFD
DVAA-DKN-VPLVPFLLEG-VGG-----V-------------T-S-----LMQDDGVHPAVAAQPQLL-E-NV---W-P-
T--------L-KP-------LL----------------------------------------------------------
----------
>WP_093504377.1_MULTISPECIES__arylesterase__Pseudomonas_
--------------------------------------------------------------------------------
-------------------------------------------------------------GTILVVGDSISAAFGM-D-
T-Q-Q-GWVHLLDERM------R---QE----G---F-E--HQVVNASISGDTSAGGAARLPA-LLAEH-----K-P---
--QLVVVELGGNDGLRGL----PP---SQLQQNLASMID-ASRN--AGAKVLLLGMRIPPNY-----GERYTTGFAKVYD
DLAA-EKK-VPLVPFLLEG-VGG-----V-------------A-N-----LMQDDGVHPAVAAQPQLL-E-NV---W-P-
T--------L-KP-------LL----------------------------------------------------------
----------
>WP_073267575.1_arylesterase__Pseudomonas_punonensis_
--------------------------------------------------------------------------------
-------------------------------------------------------------GTVLVVGDSISAAFGM-D-
T-R-Q-GWVQLLDERL------R---DE----G---F-E--HQVVNASISGDTSAGGAARLPA-LLSEH-----Q-P---
--DLVIVELGGNDGLRGL----PP---SQLQQNLAAMID-ASRS--AGAKVLLLGMRIPPNY-----GERYTTAFARVYD
ELAA-DKN-VPLVPFLLEG-VGG-----V-------------D-K-----LMQDDGVHPAVEAQPLLL-E-NV---W-P-
T--------L-KP-------LL----------------------------------------------------------
----------
>WP_084303450.1_arylesterase__Pseudomonas_flavescens_
--------------------------------------------------------------------------------
-------------------------------------------------------------ATVLVVGDSISAAFGM-D-
T-R-Q-GWVHLLDERL------R---SE----G---F-E--HRLVNASISGDTSAGGAARLPA-LLAEH-----H-P---
--DLVIVELGGNDGLRGL----PP---SQLQQNLASMID-ASRE--SGAKVLLLGMRIPPNY-----GERYTTAFAKVYD
DLAS-EKN-VPLVPFLLEG-VGG-----V-------------D-T-----LMQEDGVHPAVEAQPQLL-E-NV---W-P-
T--------L-KP-------LL----------------------------------------------------------
----------
>WP_092369712.1_arylesterase__Pseudomonas_seleniipraecipitans_
--------------------------------------------------------------------------------
-------------------------------------------------------------ATVLVVGDSISAAFGM-D-
T-R-Q-GWVHLLDERL------K---KE----G---F-E--HQLVNASISGDTSAGGAARLPA-LLAEH-----S-P---
--DVVIVELGGNDGLRGL----PP---KQLQQNLASMID-ASRE--AGAKVLLLGMRIPPNY-----GERYTTAFAKVFD
DVAA-EKS-VHLVPFLLEG-VGG-----V-------------D-A-----LMQDDRVHPAVEAQPLLL-E-NV---W-P-
A--------L-KP-------LL----------------------------------------------------------
----------
>WP_090231005.1_arylesterase__Pseudomonas_kuykendallii_
--------------------------------------------------------------------------------
-------------------------------------------------------------GTLLVVGDSISAGLGL-D-
T-S-Q-GWVALMEKRL------Q---QK----G---L-E--HQVVNASISGDTSAGGLSRLPA-LLSEH-----K-P---
--ELVIIELGGNDGLRGQ----PP---QQLQQNLAAMIE-KSKA--SGARVLLLGMRLPPNY-----GARYNRNFEQVFA
SLAE-QEK-VPMVPFFLEG-VGG-----V-------------P-G-----MMQADGIHPAAVGQPRML-D-NL---W-P-
T--------L-EP-------LL----------------------------------------------------------
----------
>WP_028627311.1_MULTISPECIES__arylesterase__Pseudomonas_
--------------------------------------------------------------------------------
-------------------------------------------------------------GTVLVVGDSISAAFGL-E-
S-S-Q-GWVSLLEKRL------A---EK----G---Y-K--QRVVNASISGDTSAGGLSRLPA-LLAEH-----K-P---
--ELVIIELGGNDGLRGQ----PP---AQLQQNLASMID-SSKE--QGASVLLLGMRLPPNY-----GARYITAFANVYS
TLAA-EKQ-VPLVPFFLEG-VGG-----V-------------P-E-----MMQSDGIHPRAQAQPRLL-D-NL---W-P-
T--------L-EP-------ML----------------------------------------------------------
----------
>WP_003448341.1_MULTISPECIES__arylesterase__Pseudomonas_
--------------------------------------------------------------------------------
-------------------------------------------------------------GTVLVVGDSISAALGL-E-
S-S-Q-GWVSLLEKRL------V---EK----G---Y-D--KQVVNASISGDTSAGGLSRLPA-LLAEH-----K-P---
--ELVIIELGGNDGLRGQ----PP---AQLQQNLAGMID-SSRA--QGAAVLLLGMRLPPNY-----GARYTSAFAKVYS
DLAE-QKQ-VPLVPFFLEG-VGG-----V-------------P-E-----LMQPDGIHPQANAQPRLL-E-NV---W-P-
T--------L-EP-------LL----------------------------------------------------------
----------
>WP_025166195.1_arylesterase__Pseudomonas_taeanensis_
--------------------------------------------------------------------------------
-------------------------------------------------------------GTVLVVGDSISAAFGL-D-
S-R-Q-GWVALLEKRL------A---EQ----D---F-E--HRVVNASISGDTSAGGAARLPG-LLAEY-----R-P---
--DLVILELGGNDGLRGQ----PP---VQLQHNLAAMID-ESRA--SGAQVLLLGMRLPPNY-----GVRYTTAFAQVFA
TLAE-EKQ-VPLVPFFLEG-VGG-----V-------------P-R-----LMQRDGIHPALEAQPILL-D-NL---W-P-
V--------L-QP-------LL----------------------------------------------------------
----------
>WP_090438296.1_arylesterase__Pseudomonas_benzenivorans_
--------------------------------------------------------------------------------
-------------------------------------------------------------DTLLIVGDSISAAFGL-D-
S-R-Q-GWVALLEKRL------A---EQ----G---Y-E--HRVVNASISGDTSAGGAARLPA-LLAEH-----R-P---
--SLVIIELGGNDGLRGQ----SP---EQLQQNLAAMID-GSRA--SGAEVLLLGMRLPPNY-----GVRYTTAFAQVFT
RLAE-EKQ-VALVPFFLEG-VGG-----V-------------S-G-----MMQGDDLHPAADAQPILL-E-NL---W-P-
T--------L-QP-------LL----------------------------------------------------------
----------
>WP_069522319.1_MULTISPECIES__arylesterase__Pseudomonas_
--------------------------------------------------------------------------------
-------------------------------------------------------------GSILVVGDSISAAFGL-D-
T-R-Q-GWVALLEKRL------D---EQ----G---F-E--HPVVNASISGDTSAGGAARLPA-LLRSH-----S-P---
--EVVIIELGGNDGLRGL----PP---AQLQQNLASMVR-QSQE--AGAKVLLLGMLLPPNY-----GERYITAFAQTFK
TVAE-ETD-SALVPFVLEG-IGG-----V-------------P-S-----MMQDDGIHPALDAQPVLL-D-NV---W-P-
A--------L-KP-------LL----------------------------------------------------------
----------
>WP_090496851.1_arylesterase__Pseudomonas_borbori_
--------------------------------------------------------------------------------
-------------------------------------------------------------DTVLVVGDSISAAFGL-D-
T-R-Q-GWVALLEKRL------A---EQ----G---Y-Q--HQVVNASISGDTSAGGAARLPG-LLAEH-----R-P---
--SLVILELGGNDGLRGQ----PP---AQLQQNLASMVQ-QSQK--AGAEVLILGMKLPPNY-----GQRYTTAFAEVFP
RVAS-ETG-ATLVPFLLEG-IGG-----V-------------P-S-----MMQSDGIHPTVEAQSRIL-E-NV---W-P-
T--------L-KP-------LL----------------------------------------------------------
----------
>WP_090241745.1_arylesterase__Pseudomonas_guineae_
--------------------------------------------------------------------------------
-------------------------------------------------------------GTVLVVGDSISAAFGL-D-
T-R-Q-GWVTLLEKRL------I---EQ----N---F-D--HQVVNASISGDTSAGGAARLPA-LLTEH-----Q-P---
--ELVIIELGGNDGLRGQ----PP---AQLQQNLAAMVQ-QSQK--IGAKVLILGMQLPPNY-----GVRYTTAFAEVFP
KVAN-ETG-SALVPFVLEG-IGG-----V-------------P-S-----MMQSDGIHPTAEAQPRLL-D-NV---W-P-
K--------L-KP-------LL----------------------------------------------------------
----------
>WP_090386832.1_arylesterase__Pseudomonas_anguilliseptica_
--------------------------------------------------------------------------------
-------------------------------------------------------------GTVLVVGDSISAAFGL-D-
T-R-Q-GWVALLEKRL------A---EE----G---F-D--HQVVNASISGDTSAGGAARLPA-LLAEH-----Q-P---
--KLVIIELGGNDGLRGQ----PP---AQLQQNLAAMVQ-QSQK--TGAKVLILGMQLPPNY-----GVRYTTAFAEVFP
KVAQ-AHD-AALVPFVLEG-VGG-----V-------------P-S-----LMQNDGIHPTAEAQPKLL-E-NV---W-P-
T--------L-KP-------LL----------------------------------------------------------
----------
>WP_090255922.1_arylesterase__Pseudomonas_peli_
--------------------------------------------------------------------------------
-------------------------------------------------------------GTVLVVGDSISAAFGL-D-
T-R-E-GWVALLEKRL------A---EE----G---F-A--HQVVNASISGDTSAGGAARLPA-LLTEH-----Q-P---
--ELVIIELGGNDGLRGQ----PP---AQLQQNLAAMVQ-ASQQ--KGAKVLILGMQLPPNY-----GVRYITAFAEVFP
KVAQ-AHD-AALVPFVLEG-VGG-----V-------------P-S-----LMQNDGIHPTAEAQPKLL-E-NV---W-P-
T--------L-KP-------LL----------------------------------------------------------
----------
>WP_021488975.1_arylesterase__Pseudomonas_chengduensis_
--------------------------------------------------------------------------------
-------------------------------------------------------------GTLLVVGDSISAAFGL-D-
S-R-Q-GWVALLEKRL------D---EE----G---F-E--HSVVNASISGDTSAGGAARLSA-LLAEH-----K-P---
--ELVIIELGGNDGLRGQ----PP---AQLQQNLASMVE-KSQQ--AGAKVLILGMRLPPNY-----GARYTTAFAEVFS
KVAE-ESG-SALVPFVLEG-IGG-----V-------------P-S-----MMQPDGIHPTAEAQPVLL-D-NV---W-P-
T--------L-KP-------LL----------------------------------------------------------
----------
>WP_003460012.1_arylesterase__Pseudomonas_oleovorans_
--------------------------------------------------------------------------------
-------------------------------------------------------------GTLLVVGDSISAAFGL-D-
S-R-Q-GWVALLEKRL------S---EE----G---F-E--HSVVNASISGDTSAGGAARLSA-LLAEH-----K-P---
--ELVIIELGGNDGLRGQ----PP---AQLQQNLASMVE-QSQQ--AGAKVLLLGMKLPPNY-----GVRYTTAFAQVFT
DLAE-QKQ-VSLVPFFLEG-VGG-----V-------------P-G-----MMQADGIHPAEAAQEILL-D-NV---W-P-
T--------L-KP-------ML----------------------------------------------------------
----------
>WP_017361019.1_arylesterase__Pseudomonas_mendocina_
--------------------------------------------------------------------------------
-------------------------------------------------------------GTLLVVGDSISAAFGL-D-
S-R-Q-GWVALLENRL------K---EE----G---F-E--HSVVNASISGDTSAGGAARLSA-LLAEH-----K-P---
--ELVIIELGGNDGLRGQ----PL---AQLQQNLASMID-ASQA--SGAEVLLLGMRLPPNY-----GARYTSAFAQVFA
DLAE-RKQ-VPLVPFFLEG-VGG-----V-------------P-G-----MMQADGIHPTQDAQAVLL-D-NV---W-P-
T--------L-EP-------ML----------------------------------------------------------
----------
>WP_090433259.1_arylesterase__Pseudomonas_guguanensis_
--------------------------------------------------------------------------------
-------------------------------------------------------------GTLLVVGDSISAAFGL-D-
S-R-Q-GWVAMLQERL------R---EE----G---F-E--HSVVNASISGDTSAGGAARLSA-LLAEH-----K-P---
--ELVIIELGGNDGLRGQ----PP---AQLQQNLASMVE-KSQQ--AGAKVLILGMRLPPNY-----GQRYTTAFAQVFA
DVAK-AKK-VPLVPFFLEG-VGG-----V-------------P-G-----MMQADGIHPTQAAQAVLL-D-NV---W-P-
T--------L-KP-------LL----------------------------------------------------------
----------
>WP_074940994.1_arylesterase__Pseudomonas_composti_
--------------------------------------------------------------------------------
-------------------------------------------------------------GTLLVVGDSISAAFGL-D-
S-R-V-GWVALLEKRL------E---EE----G---F-E--HAVVNASISGDTSAGGAARLSA-LIAEH-----K-P---
--ELVIIELGGNDGLRGQ----PP---AQLQQNLASMID-KSKS--AGADVLLLGMRLPPNY-----GARYTTAFAQVFA
DLAK-QKN-VPLVPFFLEG-VGG-----V-------------P-G-----MMQADGIHPTEPAQGVLL-D-NV---W-P-
T--------L-KP-------ML----------------------------------------------------------
----------
>WP_017676787.1_MULTISPECIES__arylesterase__Pseudomonas_
--------------------------------------------------------------------------------
-------------------------------------------------------------GTLLVVGDSISAAFGL-D-
S-R-Q-GWVALLEKRL------N---EE----G---F-E--HSVVNASISGDTSAGGAARLSA-LLAEH-----K-P---
--ELVIIELGGNDGLRGQ----PP---AQLQQNLASMID-KSQS--AGADVLLLGMRLPPNY-----GARYTTSFAQVFA
DLAE-QKK-VPLVPFFLEG-VGG-----V-------------P-G-----MMQADGIHPTESAQAVLL-E-NV---W-P-
T--------L-KP-------LL----------------------------------------------------------
----------
>WP_079783693.1_MULTISPECIES__arylesterase__Pseudomonas_
--------------------------------------------------------------------------------
-------------------------------------------------------------GTLLVVGDSISAAFGL-D-
S-R-Q-GWVALLEKRL------E---EE----G---F-E--HSVVNASISGDTSAGGAARLSA-LLAEH-----K-P---
--ELVIIELGGNDGLRGQ----PP---AQLQQNLASMID-RSQS--AGADVLLLGMRLPPNY-----GARYTTSFAQVFA
DLAE-QKK-VPLVPFFLEG-VGG-----V-------------P-G-----MMQADGIHPTESAQAVLL-E-NV---W-P-
T--------L-KP-------LL----------------------------------------------------------
----------
>WP_074678203.1_arylesterase__Pseudomonas_alcaliphila_
--------------------------------------------------------------------------------
-------------------------------------------------------------GTLLVVGDSISAAFGL-D-
S-R-Q-GWVALLEKRL------E---DE----G---F-E--HSVVNASISGDTSAGGAARLSA-LLAEH-----K-P---
--ELVIIELGGNDGLRGQ----PP---AQLQQNLASMID-KSQS--AGADVLLLGMRLPPNY-----GARYTTSFAQVFA
DLAE-QKK-VPLVPFFLEG-VGG-----V-------------P-G-----MMQADGIHPTESAQAVLL-D-NV---W-P-
T--------L-KP-------LL----------------------------------------------------------
----------
>WP_061904376.1_arylesterase__Pseudomonas_alcaligenes_
--------------------------------------------------------------------------------
-------------------------------------------------------------GTVLVVGDSISAALGV-D-
T-R-Q-GWVALLQKRL------Q---DG----G---F-E--HRVVNASISGDTSSGGAARLPA-LLAQH-----Q-P---
--ELVIIELGGNDGLRGQ----PL---VQLQQNLARMID-ASRA--AEADVLLLGMRLPPNY-----GQRYTQAFAQVYA
DLAA-GKQ-VALVPFLLEG-VGG-----V-------------P-G-----MMQADGIHPTAAAQPIML-E-NV---W-P-
T--------L-EP-------LL----------------------------------------------------------
----------
>WP_090359336.1_arylesterase__Pseudomonas_coleopterorum_
--------------------------------------------------------------------------------
-------------------------------------------------------------GTVLIVGDSISAAFGL-D-
T-R-A-GWVALLEKRL------A---QQ----G---F-D--DKVVNASITGDTSANGLARLPA-QLAAH-----K-P---
--DLVLLELGGNDGLRGM----PV---AQLQQNLASMID-LSRK--AGAEVLLLGMQLPPNY-----GARYTKAFAQVYQ
TLAD-EKK-VALVPFLLEG-VGG-----V-------------P-T-----LMQADGVHPTAGAQGKLL-E-NV---W-P-
T--------L-KP-------LL----------------------------------------------------------
----------
>WP_043185727.1_arylesterase__Pseudomonas_rhizosphaerae_
--------------------------------------------------------------------------------
-------------------------------------------------------------GTVLIVGDSISAAFGL-D-
T-R-A-GWVALLEQRL------K---QQ----G---F-S--DKVVNASITGDTSANGLARLPA-QLAAH-----K-P---
--DLVLLELGGNDGLRGM----PV---AQLQQNLASMID-RSRE--AGAEVLLLGMQLPPNY-----GARYTQAFAQVYH
TLAQ-EKK-VALVPFLLEG-VGG-----V-------------P-T-----LMQADGVHPTAGAQGKLL-E-NV---W-P-
T--------L-KP-------LL----------------------------------------------------------
----------
>WP_028694403.1_arylesterase__Pseudomonas_cremoricolorata_
--------------------------------------------------------------------------------
-------------------------------------------------------------GTLLIVGDSISAGFGL-D-
T-R-Q-GWVSLLEQRL------K---GS----G---Y-P--LKVVNASISGDTSAGGKARLPA-LLAEH-----K-P---
--AVVVLELGGNDGLRGQ----SP---KQLRQNLAAMVD-QSKA--AGAKVLLLGMRLPPNY-----GERYTTAFAQTYS
EVAK-QTD-VALVPFFLEG-VGG-----V-------------P-E-----LMQADGIHPGSGAQKQLL-E-NA---W-P-
T--------L-KP-------LL----------------------------------------------------------
----------
>WP_048368627.1_arylesterase__Pseudomonas_helleri_
--------------------------------------------------------------------------------
-------------------------------------------------------------GTILIVGDSISAALGL-D-
T-R-L-GWASLLQQRL------K---EQ----G---Y-D--DQVVNASISGDTSAGGLARLPA-LLAEH-----K-P---
--QVVIIELGANDGLRGQ----PP---AQLKQNLAAMVD-DSQK--AGAKVLLLGMLLPPNY-----GRRYTDAFAKVYS
DLGS-EKK-VALVPFFLEG-VGG-----H-------------P-E-----FIQADGLHPKANAQGRLL-D-NV---W-P-
T--------L-KP-------LL----------------------------------------------------------
----------
>WP_055104125.1_arylesterase__Pseudomonas_endophytica_
--------------------------------------------------------------------------------
-------------------------------------------------------------GTILIVGDSISAALGL-D-
T-R-L-GWASLLKQRL------K---EQ----G---Y-N--DLVVNASISGDTSAGGLARLPA-LLTEH-----K-P---
--QVVIIELGANDGLRGQ----PP---AQLKQNLAEMID-KSQK--AGAKVLLLGMLLPPNY-----GPRYNQAFAKVYS
DLGR-EKK-VALVPFFMEG-VGG-----H-------------P-E-----FIQLDGLHPKANAQGRLL-D-NV---W-P-
T--------L-KP-------LL----------------------------------------------------------
----------
>WP_047274159.1_MULTISPECIES__arylesterase__Pseudomonas_
--------------------------------------------------------------------------------
-------------------------------------------------------------GTILIVGDSISAGFGL-D-
T-R-L-GWVSLLEQRL------E---RE----G---H-D--DRVVNASISGDTSAGGQARLPA-LLTEH-----K-P---
--DVVIVELGGNDGLRGQ----PP---AQLQQNLAAMID-AAKT--AGAKVLLLGMQLPPNY-----GVRYTEAFARVYT
QLAD-EKQ-IALVPFFLEG-VGG-----H-------------P-E-----LMQADGLHPAAAGQKRLL-D-NV---W-P-
A--------L-KP-------LL----------------------------------------------------------
----------
>WP_048382412.1_arylesterase__Pseudomonas_taetrolens_
--------------------------------------------------------------------------------
-------------------------------------------------------------GTILIVGDSISAAFGL-D-
T-R-L-GWVSLLEQRL------V---QQ----G---Y-D--DKVVNASVSGDTSAGGLARLPA-LLAAH-----K-P---
--EVVILELGGNDGLRGQ----QP---AQLKQNLASMIE-ASQK--AGAKVLLLGMQLPPNY-----GARYTRAFAEVYS
QLGS-EKN-VALVPFLLEG-VGG-----H-------------P-E-----LMQADGVHPAVGAQGKLL-D-NV---W-P-
A--------L-KP-------LL----------------------------------------------------------
----------
>WP_060691295.1_arylesterase__Pseudomonas_versuta_
--------------------------------------------------------------------------------
-------------------------------------------------------------GTILIVGDSISAAFGL-D-
T-R-L-GWVSLLEQRL------R---QQ----G---Y-D--DQVINASVSGDTSAGGLARLPA-LLAEH-----K-P---
--DVVIVELGGNDGLRGQ----LP---AQLKQNLGSMID-QSLE--AGAKVLLLGMQIPPNY-----GARYTTAFAAVYS
ELGQ-EKK-VSLVPFFLEG-IGG-----H-------------P-E-----LMQADGIHPAVGAQGRLL-D-NV---W-P-
A--------L-KP-------LL----------------------------------------------------------
----------
>WP_003446808.1_MULTISPECIES__arylesterase__Pseudomonas_
--------------------------------------------------------------------------------
-------------------------------------------------------------GTILIVGDSISAAFGL-D-
T-R-L-GWVSLLEQRL------R---QQ----G---Y-D--DQVINASVSGDTSAGGLARLPA-LLAEH-----K-P---
--DVVIVELGGNDGLRGQ----LP---AQLKQNLAGMID-QSLE--AGAKVLLLGMQLPPNY-----GARYTTAFARVYS
ELGE-EKK-VELLPFFLEG-IGG-----H-------------P-E-----LMQADGIHPAVGAQGRLL-D-NV---W-P-
V--------L-KP-------LL----------------------------------------------------------
----------
>WP_048365223.1_arylesterase__Pseudomonas_weihenstephanensis_
--------------------------------------------------------------------------------
-------------------------------------------------------------GTILIVGDSISAGFGL-D-
T-R-L-GWVSLLEQRL------S---KE----G---H-D--DKVINASISGDTSAGGLARLPA-LLAEH-----K-P---
--DVVIVELGGNDGLRGQ----LP---AQLKQNLASMIE-ASQQ--AGAKVLLLGMQLPPNY-----GARYTQAFAAVYG
ELAN-EKK-VALVPFFLEG-VGG-----K-------------P-E-----LMQADRIHPAAGAQGLLL-D-NV---W-P-
V--------L-KP-------LL----------------------------------------------------------
----------
>WP_019827600.1_arylesterase__Pseudomonas_psychrophila_
--------------------------------------------------------------------------------
-------------------------------------------------------------GTILIVGDSISAAFGL-D-
T-R-L-GWVSLLEQRL------K---EQ----G---Y-D--DKVVNASISGDTSAGGLARLPA-LLAEH-----K-P---
--EVVIVELGGNDGLRGQ----LP---AQLKQNLAGMID-ASQQ--AGAKVLLLGMQLPPNY-----GARYTQSFAAVYA
ELGK-EKK-VTLVPFFLEG-VGG-----K-------------P-E-----LMQADRIHPAVGAQGLLL-D-NV---W-P-
A--------L-KP-------LL----------------------------------------------------------
----------
>WP_095019100.1_MULTISPECIES__arylesterase__Pseudomonas_
--------------------------------------------------------------------------------
-------------------------------------------------------------GTILIVGDSISAAFGL-D-
T-R-Q-GWVSLLEQRL------R---EQ----G---Y-D--DKVVNASISGDTSAGGLARLPA-LLAEH-----K-P---
--DVVIVELGGNDGLRGQ----LP---AQLKQNLAGMID-ASQQ--AGAKVLLLGMQLPPNY-----GARYTRAFAAVYS
ELGK-EKN-VALVPFLLEG-VGG-----K-------------P-E-----LMQADRIHPAVGAQGLLL-D-NV---W-P-
A--------L-KP-------LL----------------------------------------------------------
----------
>WP_048358641.1_arylesterase__Pseudomonas_deceptionensis_
--------------------------------------------------------------------------------
-------------------------------------------------------------GTILIVGDSISAAFGL-D-
T-R-L-GWVSLLEQRL------R---EQ----G---Y-D--DKVVNASISGDTSAGGLARLPA-LLAEH-----K-P---
--DVVIVELGGNDGLRGQ----LP---AQLKQNLAGMID-ASQQ--AGAKVLLLGMQLPPNY-----GERYTRAFAAVYA
ELGQ-EKK-VALVPFFLEG-AGG-----R-------------P-E-----LMQADGIHPAVGAQGLLL-D-NV---W-P-
A--------L-KP-------LL----------------------------------------------------------
----------
>WP_095095610.1_MULTISPECIES__arylesterase__Pseudomonas_
--------------------------------------------------------------------------------
-------------------------------------------------------------GTVLIVGDSISAAFGL-D-
T-R-I-GWVALLEQRM------K---QE----G---F-T--DKVINASISGDTSAGGRARLPA-LLAEH-----K-P---
--ELVILELGGNDGLRGQ----QP---TQLQQNLASMID-GSRD--AGAKVLLLGMQIPPNY-----GPRYTNAFKEVYT
NLAA-EKK-VPLVPFFLEG-VGG-----V-------------P-E-----LMQADGLHPAANAQQKLL-E-NV---W-P-
T--------L-KP-------LL----------------------------------------------------------
----------
>WP_087266152.1_arylesterase__Pseudomonas_caspiana_
--------------------------------------------------------------------------------
-------------------------------------------------------------GTVLIVGDSISAAFGL-D-
T-R-I-GWVALLEQRM------K---QE----G---F-T--DKVINASISGDTSAGGRARLPA-LLAEH-----K-P---
--ELVILELGGNDGLRGQ----QP---TQLQQNLASMID-GSRD--AGAKVLLLGMQIPPNY-----GPRYTNAFKAVYS
NLAE-EKK-VPLVPFFLEG-VGG-----V-------------P-E-----LMQADGLHPAANAQQKLL-E-NV---W-P-
T--------L-KP-------LL----------------------------------------------------------
----------
>WP_010440639.1_MULTISPECIES__arylesterase__Pseudomonas_
--------------------------------------------------------------------------------
-------------------------------------------------------------GTVLIVGDSISAAFGL-D-
T-R-V-GWVSLLEQRL------S---KE----G---F-D--DKVVNASISGDTSAGGQARLPA-LLAEH-----K-P---
--ELVILELGGNDGLRGQ----QP---AQLQQNLSSMID-RSQA--AGAKVLLLGMRIPPNY-----GPRYTKAFEEVYS
NLAK-EKK-VPFVPFFLEG-VGG-----V-------------P-E-----LMQADGLHPAATAQGKLL-E-NV---W-P-
S--------L-KP-------LL----------------------------------------------------------
----------
>WP_003366808.1_MULTISPECIES__arylesterase__Pseudomonas_
--------------------------------------------------------------------------------
-------------------------------------------------------------GTVLIVGDSISAAFGL-D-
T-R-V-GWVSLLEQRL------G---KE----G---F-D--DKVVNASISGDTSAGGQARLPA-LLAEH-----K-P---
--ELVILELGGNDGLRGQ----QP---AQLQQNLSSMID-RSQA--AGAKVLLLGMRIPPNY-----GPRYTKAFEEVYS
NLAK-EKK-VPFVPFFLEG-VGG-----V-------------P-E-----LMQADGLHPAAAAQGKLL-E-NV---W-P-
S--------L-KP-------LL----------------------------------------------------------
----------
>WP_055008924.1_arylesterase__Pseudomonas_caricapapayae_
--------------------------------------------------------------------------------
-------------------------------------------------------------GTVLIVGDSISAAFGL-D-
T-R-V-GWVSLLEQRL------S---KE----G---F-D--DKVVNASISGDTSAGGQARLPA-LLAEH-----K-P---
--ALVILELGGNDGLRGQ----QP---AQLQQNLSSMID-RSQA--AGAKVLLLGMRIPPNY-----GPRYTRAFEEVYS
NLAK-EKK-VPFVPFFLEG-VGG-----V-------------P-E-----LMQADGLHPAAAAQGKLL-E-NV---W-P-
S--------L-KP-------LL----------------------------------------------------------
----------
>WP_024697496.1_MULTISPECIES__arylesterase__Pseudomonas_syringae_group_
--------------------------------------------------------------------------------
-------------------------------------------------------------GTVLIVGDSISAAFGL-D-
T-R-V-GWVSLLEQRL------K---AE----G---Y-T--DKVVNASISGDTSAGGQARLPA-LLAEH-----K-P---
--ELVILELGGNDGLRGQ----QP---AQLQQNLSSMID-SSRA--AGARVLLLGMQIPPNY-----GPRYTTAFKEVYS
RLAE-EKK-VPFVPFFLEG-VGG-----V-------------P-G-----LMQADGLHPAAAAQGKLL-E-NV---W-P-
S--------L-KP-------LL----------------------------------------------------------
----------
>WP_011103924.1_MULTISPECIES__arylesterase__Pseudomonas_syringae_group_
--------------------------------------------------------------------------------
-------------------------------------------------------------GTVLIVGDSISAAFGL-D-
T-R-V-GWVSLLEQRL------K---AE----G---Y-T--DKVVNASISGDTSAGGQARLPA-LLAEH-----K-P---
--ALVILELGGNDGLRGQ----QP---AQLQQNLSSMID-SSRA--AGARVLLLGMQIPPNY-----GPRYTTAFKEVYS
HLAE-EKK-VPFVPFFLEG-VGG-----V-------------P-G-----LMQADGLHPAAAAQGKLL-E-NV---W-P-
S--------L-KP-------LL----------------------------------------------------------
----------
>WP_004664750.1_MULTISPECIES__arylesterase__Pseudomonas_
--------------------------------------------------------------------------------
-------------------------------------------------------------GTVLIVGDSISAAFGL-D-
T-R-V-GWVSLLEQRL------S---KE----G---F-D--DKVVNASISGDTSAGGQARLPA-LLAEH-----K-P---
--ELVILELGGNDGLRGQ----QP---AQLQQNLSSMID-SSRA--AGAKVLLLGMQIPPNY-----GPRYTNAFKEVYS
NLAE-QKK-VPFVPFFLEG-VGG-----V-------------P-E-----LMQADGLHPAAAAQGKLL-E-NV---W-P-
S--------L-KP-------LL----------------------------------------------------------
----------
>WP_007249947.1_MULTISPECIES__arylesterase__Pseudomonas_syringae_group_
--------------------------------------------------------------------------------
-------------------------------------------------------------GTVLIVGDSISAAFGL-D-
T-R-V-GWVSLLEQRL------A---KE----G---Y-D--DKVVNASISGDTSAGGQARLPA-LLAEH-----K-P---
--ELVILELGGNDGLRGQ----QP---AQLQQNLSSMID-SSRA--AGAKVLLLGMQIPPNY-----GPRYTNAFKEVYS
RLAE-EKK-VPFVPFFLEG-VGG-----V-------------P-E-----LMQADGLHPAAAAQGKLL-E-NV---W-P-
S--------L-KP-------LL----------------------------------------------------------
----------
>WP_005897417.1_MULTISPECIES__arylesterase__Pseudomonas_syringae_group_
--------------------------------------------------------------------------------
-------------------------------------------------------------GTVLIVGDSISAAFGL-D-
T-R-V-GWVSLLEQRL------R---KE----G---Y-D--DKVVNASISGDTSAGGQARLPA-LLAEH-----K-P---
--ELVILELGGNDGLRGQ----QP---AQLQQNLSSMID-SARA--AGAKVLLLGMQIPPNY-----GPRYTTAFKEVYS
HLAD-EKK-VPFVPFFLEG-VGG-----V-------------P-E-----LMQADGLHPAAAAQDKLL-E-NV---W-P-
S--------L-KP-------LL----------------------------------------------------------
----------
>WP_073169373.1_MULTISPECIES__arylesterase__Pseudomonas_syringae_group_
--------------------------------------------------------------------------------
-------------------------------------------------------------GTVLIVGDSISAAFGL-D-
T-R-V-GWVSLLEQRL------K---EQ----G---F-N--DKVINASISGDTSAGGQARLPA-LLAEH-----K-P---
--ELVILELGGNDGLRGQ----QP---AQLQQNLSSMIE-SSRA--SGAKVLLLGMRIPPNY-----GPRYTKAFEEVYS
TLAE-EKK-VPFVPFFLEG-IGG-----V-------------P-E-----LMQADGLHPAAAAQGKLL-E-NV---W-P-
T--------L-KP-------LL----------------------------------------------------------
----------
>WP_004887742.1_MULTISPECIES__arylesterase__Pseudomonas_syringae_group_
--------------------------------------------------------------------------------
-------------------------------------------------------------GTVLIVGDSISAAFGL-D-
T-R-V-GWVTLLEKRL------K---EQ----G---F-D--DKVINASISGDTSAGGQARLPA-LLAEH-----K-P---
--ELVILELGGNDGLRGQ----LP---AQLQQNLSSMID-SSRA--AGAKVLLLGMRIPPNY-----GPRYTKAFEEVYS
NLAE-EKK-VPFVPFFLEG-VGG-----V-------------P-Q-----LMQADGLHPAAAAQGKLL-E-NV---W-P-
T--------L-KP-------LL----------------------------------------------------------
----------
>WP_099227341.1_MULTISPECIES__arylesterase__Pseudomonas_
--------------------------------------------------------------------------------
-------------------------------------------------------------GTVLIVGDSISAAFGL-D-
T-R-V-GWVTLLEQRL------K---EQ----G---F-D--DKVVNASISGDTSAGGQARLPA-LLAEH-----K-P---
--ELVILELGGNDGLRGQ----LP---AQLQQNLSSMID-SARA--AGAKVLLLGMRIPPNY-----GPRYTKAFEEVYS
NLAE-EKK-VPLVPFFLEG-VGG-----V-------------P-Q-----LMQADGLHPAAAAQGKLL-E-NV---W-P-
T--------L-KP-------LL----------------------------------------------------------
----------
>WP_083181988.1_arylesterase__Pseudomonas_floridensis_
--------------------------------------------------------------------------------
-------------------------------------------------------------GTGLIVGGSISAAFGL-D-
T-R-V-GWVSLLEQRL------K---EQ----G---F-D--DKVVNASISGDTSAGGRARLPA-LLAEH-----K-P---
--ELVILELGGNDGLRGQ----LP---AQLQQNLSSMID-SARD--AGAKVLLLGMRIPPNY-----GARYTKAFEEVYS
TLAE-EKK-IPLVPFFLEG-VGG-----V-------------P-R-----LMQADGLHPAADAQGKLL-E-NV---W-P-
T--------L-KP-------LL----------------------------------------------------------
----------
>WP_010448988.1_MULTISPECIES__arylesterase__Pseudomonas_
--------------------------------------------------------------------------------
-------------------------------------------------------------GTVLIVGDSISAAFGL-D-
T-R-V-GWVALLEKRL------R---DE----G---F-K--DQVVNASISGDTSAGGQARLPA-LLAEH-----K-P---
--ELVIIELGGNDGLRGQ----LP---TQLKQNLASMID-NARA--SGAKVLLLGMQLPPNY-----GARYTKAFAEVYP
ALAE-EKN-VALVPFFLEG-VGG-----H-------------P-E-----LMQADGIHPGPAGQDKLL-N-NV---W-P-
T--------L-KP-------LL----------------------------------------------------------
----------
>WP_017134263.1_arylesterase__Pseudomonas_agarici_
--------------------------------------------------------------------------------
-------------------------------------------------------------GTVLIVGDSISAAFGL-D-
T-R-V-GWVSLLERRL------K---DE----G---F-K--DKVVNASISGDTSAGGQARLPA-LLAEH-----K-P---
--DLVILELGGNDGLRGQ----LP---AQLKQNLASMID-QSQA--SGAKVLLLGMQLPPNY-----GARYLKAFAEVYP
TLAQ-EKN-IPLVPFFLDG-VGG-----H-------------P-E-----LMQADGIHPAPAGQSKLL-D-NV---W-P-
T--------L-KP-------LL----------------------------------------------------------
----------
>WP_017128022.1_MULTISPECIES__arylesterase__Pseudomonas_
--------------------------------------------------------------------------------
-------------------------------------------------------------GTVLIVGDSISAAFGL-D-
T-R-V-GWVSLLEKRL------R---DE----G---F-Q--DKVVNASISGDTSAGGQARLPA-LLAEH-----K-P---
--DLVILELGGNDGLRGQ----LP---TQLKQNLASMID-QSRA--SGAKVLLLGMQLPPNY-----GARYVKAFAEVYP
TLAQ-EKN-IPLVPFFLDG-VGG-----H-------------P-E-----LMQADGIHPAPAGQGKLL-D-NV---W-P-
T--------L-KP-------LL----------------------------------------------------------
----------
>WP_027925702.1_MULTISPECIES__arylesterase__Pseudomonas_
--------------------------------------------------------------------------------
-------------------------------------------------------------GTVLIVGDSISAGFGL-D-
T-R-L-GWVSLLEQRL------K---HE----G---F-D--DKVVNASISGDTSAGGQARLPA-LLAEH-----K-P---
--ALVILELGGNDGLRGM----PP---ANLQQNLASMID-SSRD--NGAKVLLLGMQLPPNY-----GVRYTEAFAKVYS
TLAT-EKN-IALVPFFLDG-VGG-----H-------------P-D-----LMQADGIHPAAGAQDKLL-D-NV---W-P-
T--------L-KP-------LL----------------------------------------------------------
----------
>WP_092279514.1_arylesterase__Pseudomonas_prosekii_
--------------------------------------------------------------------------------
-------------------------------------------------------------GTVLIVGDSISAGFGL-D-
T-R-L-GWVSLLEQRL------K---RE----G---F-D--NKVINASISGDTSAGGQARLPA-LLAEH-----K-P---
--QLVILELGGNDGLRGM----LP---TQLQQNLAAMID-SSRA--SGAKVLLLGMQLPPNY-----GKRYTEQFAQVYG
TLAE-EKK-IPLVPFFLDG-VGG-----H-------------P-D-----LMQADGLHPAAAAQDKLL-E-NV---W-P-
T--------L-KP-------LL----------------------------------------------------------
----------
>WP_095668651.1_arylesterase__Pseudomonas_moraviensis_
--------------------------------------------------------------------------------
-------------------------------------------------------------GTVLIVGDSISAGFGL-D-
T-R-L-GWVSLLEQRL------K---AE----G---F-D--DKVVNASISGDTSAGGQARLPA-LLAEH-----K-P---
--ELVILELGGNDGLRGM----PP---TQLQQNLAAMID-RSRQ--TGAKVLLLGMQLPPNY-----GKRYTDAFAQVYG
RLAD-EKN-IPLVPFFLEG-VGG-----H-------------P-E-----LMQADGLHPAVGAQGKLL-E-NV---W-P-
T--------L-KP-------LL----------------------------------------------------------
----------
>WP_065257113.1_arylesterase__Pseudomonas_bananamidigenes_
--------------------------------------------------------------------------------
-------------------------------------------------------------GTVLIVGDSISAGFGL-D-
T-R-S-GWVSLLEQRL------K---SE----G---F-D--DKVINASISGDTSAGGQARLPA-LLAEH-----K-P---
--ELVILELGGNDGLRGM----PP---AQLQQNLASMID-SSRQ--TGAKVLLLGMQLPPNY-----GKRYTDAFAQVYG
KLAE-EKK-IPLVPFFLEG-VGG-----H-------------P-E-----MMQADGLHPAAGAQGKLL-E-NV---W-P-
T--------L-KP-------LL----------------------------------------------------------
----------
>WP_096821062.1_MULTISPECIES__arylesterase__Pseudomonas_
--------------------------------------------------------------------------------
-------------------------------------------------------------GTVLIVGDSISAGFGL-D-
T-R-L-GWVSLLEQRL------K---AE----G---F-D--DKVVNASISGDTSAGGQARLPA-LLAEH-----K-P---
--ELVILELGGNDGLRGM----PP---TQLQQNLAAMID-SSRQ--SGARVLLLGMQLPPNY-----GKRYTDAFAQVYG
QLAE-EKK-IPLVPFFLDG-IGG-----H-------------P-D-----LMQADGLHPAVGAQGKLL-E-NV---W-P-
T--------L-KP-------LL----------------------------------------------------------
----------
>WP_011335313.1_MULTISPECIES__arylesterase__Pseudomonas_
--------------------------------------------------------------------------------
-------------------------------------------------------------GTVLIVGDSISAGFGL-D-
T-R-L-GWVSLLEQRL------K---SE----G---F-D--DKVVNASISGDTSAGGQARLPA-LLAEH-----K-P---
--ELVILELGGNDGLRGM----PP---TQLQQNLASMID-SSRQ--SGAKVLLLGMQLPPNY-----GKRYTDAFAEVYG
KLAE-EKK-IPLVPFFLDG-VGG-----H-------------P-D-----LMQADGLHPAAGAQGKLL-E-NV---W-P-
T--------L-KP-------LL----------------------------------------------------------
----------
>WP_085710773.1_MULTISPECIES__arylesterase__Pseudomonas_
--------------------------------------------------------------------------------
-------------------------------------------------------------GTVLIVGDSISAGFGL-D-
T-R-L-GWVSLLEQRL------K---SE----G---F-D--DKVVNASISGDTSAGGQARLPA-LLAEH-----K-P---
--ELVILELGGNDGLRGM----PP---TQLQQNLASMID-SSRQ--SGARVLLLGMQLPPNY-----GKRYTDAFAEVYG
KLAE-EKK-IPLVPFFLEG-VGG-----H-------------P-D-----LMQADGLHPAAGAQGKLL-E-NV---W-P-
T--------L-KP-------LL----------------------------------------------------------
----------
>WP_016985507.1_MULTISPECIES__arylesterase__Pseudomonas_
--------------------------------------------------------------------------------
-------------------------------------------------------------GTVLIVGDSISAGFGL-D-
T-R-L-GWVSLLEQRL------K---QE----G---F-D--DKVVNASISGDTSAGGQARLPA-LLAEH-----K-P---
--ELVILELGGNDGLRGM----PP---TQLQQNLASMID-SSRQ--SGAKVLLLGMQLPPNY-----GKRYTDAFAEVYG
KLAD-DKK-IPLVPFFLDG-VGG-----H-------------P-D-----LMQADGLHPAAGAQGKLL-E-NV---W-P-
T--------L-KP-------LL----------------------------------------------------------
----------
>WP_083368307.1_arylesterase__Pseudomonas_koreensis_
--------------------------------------------------------------------------------
-------------------------------------------------------------GTVLIVGDSISAGFGL-D-
T-R-L-GWVSLLEQRL------K---QE----G---F-D--DKVVNASISGDTSAGGQARLPA-LLAEH-----K-P---
--ELVILELGGNDGLRGM----PP---TQLQQNLAAMID-SSRQ--SGAKVLLLGMQLPPNY-----GKRYTDAFAKVYG
ELAD-EKK-IPLVPFFLDG-VGG-----H-------------P-D-----LMQADGLHPAAGAQGKLL-E-NV---W-P-
T--------L-KP-------LL----------------------------------------------------------
----------
>WP_056788467.1_MULTISPECIES__arylesterase__Pseudomonas_
--------------------------------------------------------------------------------
-------------------------------------------------------------GTVLIVGDSISAGFGL-D-
T-R-L-GWVSLLEQRL------K---QE----G---F-D--DKVVNASISGDTSAGGQARLPA-LLAEH-----K-P---
--ELVILELGGNDGLRGM----PP---TQLQQNLASMID-SSRQ--SGAKVLLLGMQLPPNY-----GKRYTDSFAEVYG
KLAV-EKN-IPLVPFFLEG-VGG-----H-------------P-D-----LMQADGLHPAAGAQGKLL-E-NV---W-P-
T--------L-KP-------LL----------------------------------------------------------
----------
>WP_090318041.1_arylesterase__Pseudomonas_moorei_
--------------------------------------------------------------------------------
-------------------------------------------------------------GTVLIVGDSISAGFGL-D-
T-R-V-GWVSLLEQRL------K---RE----G---F-D--EKVFNASISGDTSAGGQARLPA-LLAEH-----K-P---
--ELVILELGGNDGLRGM----PP---TQLQQNLASMID-SSRA--SGAKVLLLGMQLPPNY-----GKRYTDAFAEVYS
NLAN-EKN-IPLVPFFLDG-VGG-----H-------------P-D-----LMQADGIHPAAGAQDKLL-E-NV---W-P-
T--------L-KP-------LL----------------------------------------------------------
----------
>WP_090468059.1_arylesterase__Pseudomonas_mohnii_
--------------------------------------------------------------------------------
-------------------------------------------------------------GTVLIVGDSISAGFGL-D-
T-R-V-GWVSLLEQRL------K---RE----G---F-D--DTVFNASISGDTSAGGQARLPA-LLAEH-----K-P---
--ELVILELGGNDGLRGM----PP---TQLQQNLASMID-SSRA--SGAKVLLLGMQLPANY-----GKRYTDAFAEVYS
NLAT-EKN-IPLVPFFLDG-VGG-----H-------------P-D-----LMQADGIHPAAGAQDKLL-E-NV---W-P-
T--------L-KP-------LL----------------------------------------------------------
----------
>WP_093216533.1_arylesterase__Pseudomonas_vancouverensis_
--------------------------------------------------------------------------------
-------------------------------------------------------------GTVLIVGDSISAGFGL-D-
T-R-L-GWVSLLEQRL------K---HE----G---F-D--DKVINASISGDTSAGGQARLPA-LLAEH-----K-P---
--EVVVLELGGNDGLRGL----LP---TQLQQNLASMID-SARI--SGAKVLLLGMQLPPNY-----GVRYTKAFAQVYS
NLAE-EKK-IPLVPFFLDG-VGG-----H-------------P-D-----LMQADGIHPAAGAQDKLL-E-NV---W-P-
T--------L-KP-------LL----------------------------------------------------------
----------
>WP_075949312.1_arylesterase__Pseudomonas_reinekei_
--------------------------------------------------------------------------------
-------------------------------------------------------------GTVLIVGDSISAGFGL-D-
T-R-L-GWVSLLEQRL------K---RE----G---F-D--DKVINASISGDTSAGGQARLPA-LLAEH-----K-P---
--ELVILELGGNDGLRGL----LP---TQLQQNLASMID-SARA--SGAKVLLLGMQLPPNY-----GARYTKAFADVYS
NLAD-EKK-IPLVPFFLEG-VGG-----H-------------P-D-----LMQADGIHPAAGAQGKLL-E-NV---W-P-
T--------L-KP-------LL----------------------------------------------------------
----------
>WP_045060199.1_MULTISPECIES__arylesterase__Pseudomonas_
--------------------------------------------------------------------------------
-------------------------------------------------------------GTVLIVGDSISAGFGL-D-
T-R-L-GWVSLLEQRL------K---RE----G---F-D--DKVVNASISGDTSAGGQARLPA-LLAEH-----K-P---
--ELVILELGGNDGLRGM----LP---TQLQQNLASMID-SSRA--SGAKVLLLGMQLPPNY-----GARYTKAFAEVYS
TVAD-EKK-IPLVPFFLEG-VGG-----H-------------P-D-----LMQSDGLHPAAGAQGKLL-E-NV---W-P-
T--------L-KP-------LL----------------------------------------------------------
----------
>WP_090457081.1_MULTISPECIES__arylesterase__Pseudomonas_
--------------------------------------------------------------------------------
-------------------------------------------------------------GTVLIVGDSISAGFGL-D-
T-R-L-GWVSLLEQRL------R---HE----G---F-D--DKVINASISGDTSAGGQARLPA-LLAEH-----K-P---
--ELVILELGGNDGLRGM----LP---TQLQQNLASMID-SSRA--SGAKVLLLGMQLPPNY-----GARYTKAFAEVYS
NLAD-EKK-IPLVPFFLDG-VGG-----H-------------P-D-----LMQADGIHPAAGAQDKLL-E-NV---W-P-
T--------L-KP-------LL----------------------------------------------------------
----------
>WP_007973565.1_MULTISPECIES__arylesterase__Pseudomonas_
--------------------------------------------------------------------------------
-------------------------------------------------------------GTVLIVGDSISAGFGL-D-
T-R-L-GWVSLLEQRL------R---RE----G---F-D--DKVINASISGDTSAGGQARLPA-LLAEH-----K-P---
--ELVILELGGNDGLRGL----LP---TQLQQNLASMID-SSRA--SGAKVLLLGMQLPPNY-----GARYTKAFAEVYS
NLAD-EKK-IPLVPFFLDG-VGG-----H-------------P-E-----LMQADGIHPAAGAQDKLL-E-NV---W-P-
T--------L-KP-------LL----------------------------------------------------------
----------
>WP_084319882.1_MULTISPECIES__arylesterase__Pseudomonas_
--------------------------------------------------------------------------------
-------------------------------------------------------------GTVLIVGDSISAGFGL-D-
T-R-V-GWVSLLEQRL------K---RE----G---F-D--DKVVNASISGDTSAGGQARLPA-LLAEH-----K-P---
--ELVILELGGNDGLRGL----LP---TQLQQNLAAMID-SSRA--SGAKVLLLGMQLPPNY-----GARYTKAFAEVYS
NVAA-EKK-IPLVPFFLDG-VGG-----H-------------P-D-----LMQADGLHPAAGAQDKLL-E-NV---W-P-
T--------L-KP-------LL----------------------------------------------------------
----------
>WP_020795463.1_MULTISPECIES__arylesterase__Pseudomonas_
--------------------------------------------------------------------------------
-------------------------------------------------------------GTVLIVGDSISAGFGL-D-
T-R-L-GWVSLLEQRL------K---RE----G---F-D--DKVINASISGDTSAGGQARLPA-LLAEH-----K-P---
--ELVILELGGNDGLRGL----LP---TQLQQNLASMIQ-QSQD--AGAKVLLLGMQLPPNY-----GARYTKAFADVYS
NLAD-EKN-IPLVPFFLDG-VGG-----H-------------P-D-----LMQADGIHPAAGAQDKLL-E-NV---W-P-
T--------L-KP-------LL----------------------------------------------------------
----------
>WP_064676584.1_MULTISPECIES__arylesterase__Pseudomonas_
--------------------------------------------------------------------------------
-------------------------------------------------------------GTVLIVGDSISAGFGL-D-
T-R-L-GWVSLLEQRL------K---RE----G---F-D--DKVINASISGDTSAGGQARLPA-LLAEH-----K-P---
--ELVILELGGNDGLRGM----PP---ANLQQNLASMID-SSRD--SGAKVLLLGMQLPPNY-----GERYTKAFAEVYT
KVAD-EKK-IPLVPFFLDG-VGG-----H-------------P-D-----LMQADGLHPAAGAQDKLL-E-NV---W-P-
T--------L-KP-------LL----------------------------------------------------------
----------
>WP_038982201.1_MULTISPECIES__arylesterase__Pseudomonas_
--------------------------------------------------------------------------------
-------------------------------------------------------------GTVLIVGDSISAGFGL-D-
T-R-L-GWVSLLEQRL------K---RE----G---F-D--DKVVNASISGDTSAGGRARLPA-LLAEH-----K-P---
--ALVILELGGNDGLRGM----LP---TQLQQNLASMID-SSRA--SGAKVLLLGMQLPPNY-----GVRYTQAFAEAYT
KVAD-EKK-IPLVPFFLDG-VGG-----H-------------P-D-----LMQGDGLHPAAAAQDKLL-E-NV---W-P-
T--------L-KP-------LL----------------------------------------------------------
----------
>WP_041752456.1_MULTISPECIES__arylesterase__Pseudomonas_
--------------------------------------------------------------------------------
-------------------------------------------------------------GTVLIVGDSISAAFGL-D-
T-R-Q-GWVALLEKRL------K---DQ----G---F-T--DRVVNASVSGDTSAGGQARLPA-LLAEH-----K-P---
--EVVILELGGNDGLRGQ----PP---RQLQQNLASMID-SSQA--QGAKVLLLGMQLPPNY-----GVRYTQAFSQVYS
QLAS-EKK-VALVPFFLDG-VGG-----H-------------P-E-----LMQADGLHPAAAAQGKLL-E-NV---W-P-
T--------L-KP-------LL----------------------------------------------------------
----------
>WP_016704338.1_MULTISPECIES__arylesterase__Pseudomonas_
--------------------------------------------------------------------------------
-------------------------------------------------------------GTVLIVGDSISAAFGL-D-
T-R-Q-GWVALLEQRL------K---SE----G---F-D--DKVVNASISGDTSAGGQARLPA-LLAEH-----K-P---
--ELVILELGGNDGLRGQ----LP---TQLQQNLASMID-SSKA--SGAKVLLLGMQLPPNY-----GVRYTQAFAEVYS
KLAN-EKN-VALVPFFLEG-VGG-----N-------------P-E-----LMQADGIHPAVAAQGKLL-E-NV---W-P-
T--------L-KP-------LL----------------------------------------------------------
----------
>WP_014337266.1_MULTISPECIES__arylesterase__Pseudomonas_
--------------------------------------------------------------------------------
-------------------------------------------------------------GTVLIVGDSISAAFGL-D-
T-R-Q-GWVSLLEQRL------K---AE----G---F-D--DKVVNASISGDTSAGGQARLPA-LLAAH-----K-P---
--DLVILELGGNDGLRGQ----PP---TQLQQNLAAMID-SARA--SGAKVLLLGMQLPPNY-----GRRYTEAFARVYS
TVAE-EKK-VPLVPFFLKD-VGG-----I-------------P-T-----MMQGDGLHPSVAAQGQLL-E-NV---W-P-
T--------L-KP-------LL----------------------------------------------------------
----------
>WP_018603083.1_MULTISPECIES__arylesterase__Pseudomonas_
--------------------------------------------------------------------------------
-------------------------------------------------------------GTVLIVGDSISAAFGL-D-
T-R-Q-GWVSLLEQRL------K---AE----G---F-D--DKVVNASISGDTSAGGQARLPA-LLAAH-----K-P---
--DLVILELGGNDGLRGQ----PP---TQLQQNLAAMID-SARA--SGAKVLLLGMQLPPNY-----GRRYTEAFTRVYS
TLAE-EKK-IPLVPFFLKD-VGG-----I-------------P-T-----MMQGDGLHPSVAAQGQLL-E-NV---W-P-
T--------L-KP-------LL----------------------------------------------------------
----------
>WP_003199345.1_MULTISPECIES__arylesterase__Pseudomonas_
--------------------------------------------------------------------------------
-------------------------------------------------------------GTVLIVGDSISAAFGL-D-
T-R-Q-GWVSLLEQRL------K---AE----G---F-D--DKVVNASISGDTSAGGQARLPA-LLAAH-----K-P---
--DLVILELGGNDGLRGQ----PP---TQLQQNLAAMID-SARA--SGAQVLLLGMQLPPNY-----GRRYTDAFARVYS
TLAE-EKK-VPLVPFFLKD-VGG-----I-------------P-T-----MMQGDGLHPSVAAQGKLL-E-NV---W-P-
T--------L-KP-------LL----------------------------------------------------------
----------
>WP_053120465.1_arylesterase__Pseudomonas_thivervalensis_
--------------------------------------------------------------------------------
-------------------------------------------------------------GTVLIVGDSISAAFGL-D-
T-R-Q-GWVSLLEQRL------K---AE----G---F-D--DKVVNASISGDTSAGGQARLPA-LLAAH-----K-P---
--DLVILELGGNDGLRGQ----PP---TQLQQNLAAMID-SARA--SGAKVLLLGMQLPPNY-----GRRYTDAFARVYS
TLAE-EKK-VPLVPFFLKD-VGG-----V-------------P-T-----MMQGDGLHPSVAAQGKLL-E-NV---W-P-
T--------L-KP-------LL----------------------------------------------------------
----------
>WP_024776676.1_arylesterase__Pseudomonas_corrugata_
--------------------------------------------------------------------------------
-------------------------------------------------------------GTVLIVGDSISAAFGL-D-
T-R-Q-GWVSLLEQRL------K---AE----G---F-D--DKVVNASISGDTSAGGQARLPA-LLAAH-----K-P---
--DLVILELGGNDGLRGQ----PP---TQLQQNLAAMID-SSRA--SGAKVLLLGMQLPPNY-----GRRYTDAFAKVYS
TLAD-EKK-VPLVPFFLQD-VGG-----V-------------P-G-----MMQGDGLHPSVAAQGKLL-E-NV---W-P-
T--------L-KP-------LL----------------------------------------------------------
----------
>WP_092397717.1_MULTISPECIES__arylesterase__Pseudomonas_
--------------------------------------------------------------------------------
-------------------------------------------------------------GTVLIVGDSISAAFGL-D-
T-R-Q-GWVSLLEQRL------K---AE----G---F-D--DKVVNASISGDTSAGGQARLPA-LLAAH-----K-P---
--DLVILELGGNDGLRGQ----PP---TQLQQNLAAMID-SSRA--SGAKVLLLGMQLPPNY-----GRRYTDAFARVYS
TLAE-EKN-VPLVPFFLQD-VGG-----V-------------P-G-----MMQGDGLHPSVAAQGKLL-E-NV---W-P-
T--------L-KP-------LL----------------------------------------------------------
----------
>WP_047701547.1_arylesterase__Pseudomonas_mediterranea_
--------------------------------------------------------------------------------
-------------------------------------------------------------GTVLIVGDSISAAFGL-D-
T-R-Q-GWVSLLEQRL------K---TE----G---F-D--DKVVNASISGDTSAGGQARLPA-LLAAH-----K-P---
--DLVILELGGNDGLRGQ----PP---TQLQQNLAAMID-SARA--SGAKVLLLGMQLPPNY-----GRRYTDAFAKVYS
TLAE-EKK-VPLVPFFLKD-VGG-----V-------------P-G-----MMQGDGLHPSVAAQGKLL-E-NV---W-P-
T--------L-KP-------LL----------------------------------------------------------
----------
>WP_074749737.1_arylesterase__Pseudomonas_abietaniphila_
--------------------------------------------------------------------------------
-------------------------------------------------------------GTVLIVGDSISAAFGL-D-
T-R-L-GWVSLLEQRL------A---EQ----G---Y-K--DKVVNASISGDTSAGGQARLPA-LLAAH-----K-P---
--DLVILELGGNDGLRGQ----PP---AQLQQNLASMID-SSRA--AGAKVLLLGMQIPPNY-----GARYTTAFKEVYS
NLAA-EKK-VALVPFMLEG-VGG-----V-------------P-E-----YTQADGLHPAANAQGRLL-E-NV---W-P-
V--------L-KP-------LL----------------------------------------------------------
----------
>WP_034126728.1_MULTISPECIES__arylesterase__Pseudomonas_
--------------------------------------------------------------------------------
-------------------------------------------------------------GTVLIVGDSISAGFGL-D-
T-R-K-GWVALLEQRL------K---QE----G---F-D--DKVVNASISGDTSAGGLARLPA-ALATH-----K-P---
--DVVVIELGGNDGLRGQ----PP---AQLQQNLASMIQ-QSRD--SGAKVLLLGMQIPPNY-----GKRYVEAFAKVFG
DVAQ-KEK-VPFVPFFLEG-VGG-----H-------------P-E-----LMQADGLHPAVAAQDKLL-E-NV---W-P-
T--------L-KP-------LL----------------------------------------------------------
----------
>WP_034096578.1_MULTISPECIES__arylesterase__Pseudomonas_
--------------------------------------------------------------------------------
-------------------------------------------------------------GTVLIVGDSISAGFGL-D-
T-R-K-GWVALLEQRL------K---NE----G---F-D--DTVVNASISGDTSAGGLARLPA-ALAAH-----K-P---
--EVVIIELGGNDGLRGQ----PP---AQLQQNLASMIQ-QSRD--SGAKVLLLGMQIPPNY-----GKRYVEAFNKVFG
DVAQ-EKK-VPLVPFFLEG-VGG-----H-------------P-E-----LMQADGLHPAVGAQDKLL-E-NV---W-P-
S--------L-KP-------LL----------------------------------------------------------
----------
>WP_027606974.1_MULTISPECIES__arylesterase__Pseudomonas_
--------------------------------------------------------------------------------
-------------------------------------------------------------GTVLIVGDSISAGFGL-D-
T-S-K-GWVALLQQRL------K---KE----G---F-D--DKVVNASISGDTSAGGLARLPA-ALAAH-----K-P---
--DVVVIELGGNDGLRGQ----PP---AQLQQNLASMIE-QSQA--SGAKVLLLGMQIPPNY-----GKRYVDAFAKVFN
DVAT-AKK-VPLVPFFLEG-IGG-----N-------------P-A-----LMQADGLHPAVGAQGKLL-E-NV---W-P-
T--------L-KP-------LL----------------------------------------------------------
----------
>WP_017529392.1_MULTISPECIES__arylesterase__Pseudomonas_
--------------------------------------------------------------------------------
-------------------------------------------------------------GTVLIVGDSISAGFGL-D-
T-S-K-GWVALLEQRL------K---KE----G---F-D--DKVVNASISGDTSAGGLARLPA-ALAEH-----K-P---
--DVVVIELGGNDGLRGQ----PP---AQLQQNLASMIQ-KSQD--SGAKVLLLGMQIPPNY-----GKRYVDSFAKVFS
DVAE-QKK-VPLVPFFLEG-IGG-----H-------------P-E-----LMQADGLHPAVAAQGKLL-E-NV---W-P-
T--------L-KP-------LL----------------------------------------------------------
----------
>WP_032888992.1_MULTISPECIES__arylesterase__Pseudomonas_
--------------------------------------------------------------------------------
-------------------------------------------------------------GTVLIVGDSISAGFGL-D-
T-R-K-GWVALLEQRL------K---KE----G---F-D--DKVVNASISGDTSAGGLARLPA-ALAEH-----K-P---
--EVVIIELGGNDGLRGM----PP---TQLQQNLASMIQ-KSQD--SGAKVLLLGMQIPPNY-----GKRYVDAFAKVFA
DVAQ-QKK-VPLVPFFLEG-IGG-----N-------------S-Q-----LMQADGLHPAVAAQGKLL-E-NV---W-P-
T--------L-KP-------LL----------------------------------------------------------
----------
>WP_076963885.1_arylesterase__Pseudomonas_gessardii_
--------------------------------------------------------------------------------
-------------------------------------------------------------GTVLIVGDSISAGFGL-D-
T-S-K-GWVALLEQRL------K---SE----G---F-D--DKVVNASISGDTSAGGLARLPA-ALAEH-----K-P---
--DLVILELGGNDGLRGQ----LP---TQLQQNLASMIE-KSKA--SGAKVLLLGMQLPPNY-----GKRYTEAFAKVYG
DVSE-VQK-VPLVPFFLEG-IGG-----H-------------P-E-----MMQADGIHPAVGAQAKLL-E-NV---W-P-
T--------L-KP-------LL----------------------------------------------------------
----------
>WP_084378176.1_arylesterase__Pseudomonas_mucidolens_
--------------------------------------------------------------------------------
-------------------------------------------------------------GTVLIVGDSISAGFGL-D-
T-R-K-GWVALLEQRL------K---HE----G---F-D--DKVVNASISGDTSAGGLARLPA-ALAEH-----K-P---
--ELVIIELGGNDGLRGQ----PP---GQLQQNLASMID-RSKA--IGAKVLLLGMQLPPNY-----GPRYTKAFAEVYA
TLAK-EKN-VPLVPFFLEG-VGG-----N-------------S-Q-----LMQADGIHPAVGAQSKLL-E-NV---W-P-
T--------L-KP-------LL----------------------------------------------------------
----------
>WP_078732219.1_MULTISPECIES__arylesterase__Pseudomonas_
--------------------------------------------------------------------------------
-------------------------------------------------------------GTILIVGDSISAGFGL-D-
T-R-K-GWVALLEQRL------K---KE----G---F-D--DKVVNASISGDTSAGGLARLPA-ALAEH-----K-P---
--DVVVIELGGNDGLRGQ----PP---AQLQQNLASMID-QSRA--GGAKVLLLGMQLPPNY-----GPRYTKAFADVFG
TLAK-EKN-IPLVPFFLEG-IGG-----H-------------P-E-----LMQADQLHPAVAAQGKLL-E-NV---W-P-
T--------L-KP-------LL----------------------------------------------------------
----------
>WP_057703784.1_arylesterase__Pseudomonas_paralactis_
--------------------------------------------------------------------------------
-------------------------------------------------------------GTVLIVGDSISAGFGL-D-
S-R-K-GWVALLEQRL------K---QE----G---F-D--DKVVNASISGDTSAGGLARLPA-ALAAH-----K-P---
--DVVVIELGGNDGLRGQ----PP---AQLQQNLASMID-QSRA--GGAKVLLLGMQLPPNY-----GPRYTTAFAQVYG
ALAK-EKD-IPLVPFFLEG-VGG-----H-------------P-E-----LMQADQLHPAVAAQGKLL-E-NV---W-P-
A--------L-KP-------LL----------------------------------------------------------
----------
>WP_003189865.1_MULTISPECIES__arylesterase__Pseudomonas_
--------------------------------------------------------------------------------
-------------------------------------------------------------GTVLIVGDSISAGFGL-D-
T-R-K-GWVALLEQRL------K---QE----G---F-D--DKVVNASISGDTSAGGLARLPA-ALAAH-----K-P---
--DVVVIELGGNDGLRGQ----PP---AQLKQNLASMID-QSKA--GGAKVLLLGMQLPPNY-----GPRYTNAFAQVYG
ALAK-EKN-IPLVPFFLEG-VGG-----H-------------P-E-----LMQADQLHPAVAAQGKLL-E-NV---W-P-
T--------L-KP-------LL----------------------------------------------------------
----------
>WP_071487791.1_arylesterase__Pseudomonas_costantinii_
--------------------------------------------------------------------------------
-------------------------------------------------------------GTVLIVGDSISAGFGL-D-
T-S-K-GWVALLEQRL------K---KE----G---F-D--DKVVNASISGDTSAGGLARLPA-ALAEH-----K-P---
--GVVIIELGGNDGLRGQ----PP---AQLQQNLASMID-QSKA--GGAKVLLLGMQLPPNY-----GPRYTTAFAEVYG
VLAK-EKN-VPLVPFFLEG-IGG-----H-------------P-E-----LMQADQLHPAVGAQGKLL-E-NV---W-P-
T--------L-KP-------LL----------------------------------------------------------
----------
>WP_017136141.1_MULTISPECIES__arylesterase__Pseudomonas_
--------------------------------------------------------------------------------
-------------------------------------------------------------GTVLIVGDSISAGFGL-D-
T-S-K-GWVALLGQRL------K---SE----G---F-D--DKVVNASISGDTSAGGLARLPA-ALAEH-----K-P---
--DVVILELGGNDGLRGQ----PP---AQLKQNLASMID-QSKA--KGAKVLLLGMQLPPNY-----GPKYTTAFAEVYG
TLAK-EKS-IPLVPFFLEG-VGG-----H-------------P-E-----LMQADQLHPAVGAQGKLL-E-NV---W-P-
T--------L-KP-------LL----------------------------------------------------------
----------
>WP_063032098.1_MULTISPECIES__arylesterase__Pseudomonas_
--------------------------------------------------------------------------------
-------------------------------------------------------------GTVLIVGDSISAGFGL-D-
T-S-K-GWVALLGQRL------K---SE----G---F-D--DKVVNASISGDTSAGGLARLPA-ALAEH-----K-P---
--DLVIIELGGNDGLRGQ----PP---AQLKQNLASMID-QSKA--SGAKVLLLGMQLPPNY-----GPKYTTAFAQVYG
DLAK-EKS-VPLVPFFLEG-VGG-----H-------------P-E-----LMQADQLHPAVGAQGKLL-E-NV---W-P-
T--------L-KP-------LL----------------------------------------------------------
----------
>WP_053255139.1_MULTISPECIES__arylesterase__Pseudomonas_
--------------------------------------------------------------------------------
-------------------------------------------------------------GTVLIVGDSISAGFGL-D-
T-S-K-GWVALLGQRL------K---RE----G---F-D--DKVVNASISGDTSAGGLARLPA-ALAEH-----K-P---
--DVVILELGGNDGLRGQ----PP---AQLKQNLASMID-QSKA--GGAKVLLLGMQLPPNY-----GPKYTTAFAEVYG
ALAK-EKS-VPLVPFFLEG-VGG-----H-------------P-E-----LMQADQLHPAVGAQGKLL-E-NV---W-P-
T--------L-KP-------LL----------------------------------------------------------
----------
>WP_083359454.1_arylesterase__Pseudomonas_antarctica_
--------------------------------------------------------------------------------
-------------------------------------------------------------GTVLIVGDSISAGFGL-D-
T-S-K-GWVALLGQRL------K---SE----G---F-D--DKVVNASISGDTSAGGLARLPA-ALAEH-----K-P---
--DLVIIELGGNDGLRGQ----PP---AQLKQNLASMID-QSKA--GGAKVLLLGMQLPPNY-----GPKYTTAFAEVYG
ALAK-EKS-VPLVPFFLEG-VGG-----H-------------P-E-----LMQADQLHPAVGAQGKLL-E-NV---W-P-
T--------L-KP-------LL----------------------------------------------------------
----------
>WP_065901725.1_MULTISPECIES__arylesterase__Pseudomonas_
--------------------------------------------------------------------------------
-------------------------------------------------------------GTVLIVGDSISAGFGL-D-
T-S-K-GWVALLGQRL------K---KE----G---F-D--DKVVNASISGDTSAGGLARLPA-ALAEH-----K-P---
--DVVVIELGGNDGLRGQ----PP---AQLKQNLASMID-QSKA--GGAKVLLLGMQLPPNY-----GPRYTTAFAEVYG
ALAK-EKN-VPLVPFFLEG-VGG-----H-------------P-E-----LMQADQLHPAVGAQGKLL-E-NV---W-P-
T--------L-KP-------LL----------------------------------------------------------
----------
>WP_012722978.1_MULTISPECIES__arylesterase__Pseudomonas_
--------------------------------------------------------------------------------
-------------------------------------------------------------GTVLIVGDSISAGFGL-D-
T-R-K-GWVALLEQRL------K---QE----G---F-D--DKVVNASISGDTSAGGLARLPA-ALAEH-----K-P---
--DVVVIELGGNDGLRGQ----PP---AQLKQNLASMID-QSKA--GGAKVLLLGMQLPPNY-----GPRYTTAFAEVYG
VLAK-EKN-VPLVPFFLDG-VGG-----H-------------P-E-----LMQADQLHPAVGAQGKLL-E-NV---W-P-
T--------L-KP-------LL----------------------------------------------------------
----------
>WP_071496311.1_arylesterase__Pseudomonas_azotoformans_
--------------------------------------------------------------------------------
-------------------------------------------------------------GTVLIVGDSISAGFGL-D-
T-G-K-GWVALLQQRL------K---QE----G---F-N--DKVVNASISGDTSAGGLARLPA-ALAEH-----K-P---
--DVVVIELGGNDGLRGQ----PP---AQLQQNLASMID-QSKA--GGAKVLLLGMQLPPNY-----GPRYTTAFAEVYG
ELAK-QKN-VPLVPFFLDG-VGG-----H-------------P-E-----LMQADQLHPAVGAQGKLL-E-NV---W-P-
T--------L-KP-------LL----------------------------------------------------------
----------
>WP_071488533.1_arylesterase__Pseudomonas_extremorientalis_
--------------------------------------------------------------------------------
-------------------------------------------------------------GTVLIVGDSISAGFGL-D-
T-S-K-GWVALLQQRL------K---QE----G---F-D--DKVVNASISGDTSAGGLARLPA-ALAEH-----K-P---
--DVVVIELGGNDGLRGQ----PP---AQLQQNLASMID-QSRA--GGARVLLLGMQLPPNY-----GPRYTTAFAEVYG
ELAK-QKN-VPLVPFFLDG-VGG-----H-------------P-E-----LMQADQLHPAVGAQGKLL-E-NV---W-P-
T--------L-KP-------LL----------------------------------------------------------
----------
>WP_034102762.1_MULTISPECIES__arylesterase__Pseudomonas_
--------------------------------------------------------------------------------
-------------------------------------------------------------GTVLIVGDSISAGFGL-D-
T-S-K-GWVALLQQRL------K---QE----G---F-D--DKVVNASISGDTSAGGLARLPA-ALAEH-----K-P---
--DVVVIELGGNDGLRGQ----PP---AQLQQNLASMID-QSKA--GGAKVLLLGMQLPPNY-----GPRYTTAFAEVYG
ALAK-EKN-VPLVPFFLEG-VGG-----H-------------P-E-----LMQADQLHPAVGAQGKLL-E-NV---W-P-
T--------L-KP-------LL----------------------------------------------------------
----------
>WP_028615635.1_MULTISPECIES__arylesterase__Pseudomonas_
--------------------------------------------------------------------------------
-------------------------------------------------------------GTVLIVGDSISAGFGL-D-
T-S-K-GWVALLQQRL------K---QE----G---F-D--DKVVNASISGDTSAGGLARLPA-ALAEH-----K-P---
--DVVVIELGGNDGLRGQ----PP---AQLQQNLASMID-QSKA--GGAKVLLLGMQLPPNY-----GPRYTTAFAEVYG
VLAK-EKN-VPLVPFFLDG-VGG-----H-------------P-D-----LMQADQLHPAVGAQGKLL-E-NV---W-P-
T--------L-KP-------LL----------------------------------------------------------
----------
>WP_058427978.1_MULTISPECIES__arylesterase__Pseudomonas_
--------------------------------------------------------------------------------
-------------------------------------------------------------GTVLIVGDSISAGFGL-D-
T-S-K-GWVALLQQRL------K---QE----G---F-D--DKVVNASISGDTSAGGLARLPA-ALAEH-----K-P---
--DVVVIELGGNDGLRGQ----PP---AQLQQNLASMID-QSKA--GGAKVLLLGMQLPPNY-----GPRYTTAFAEVYG
VLAK-QKD-VPLVPFFLDG-VGG-----H-------------P-E-----LMQADQLHPAVGAQGKLL-E-NV---W-P-
T--------L-KP-------LL----------------------------------------------------------
----------
>WP_010211880.1_MULTISPECIES__arylesterase__Pseudomonas_
--------------------------------------------------------------------------------
-------------------------------------------------------------GTVLIVGDSISAGFGL-D-
T-S-K-GWVALLQQRL------K---QE----G---F-D--DKVVNASISGDTSAGGLARLPA-ALAEH-----K-P---
--DVVVIELGGNDGLRGQ----PP---AQLQQNLASMID-QSKA--GGAKVLLLGMQLPPNY-----GPRYTTAFAEVYG
ALAK-QKN-VPLVPFFLDG-VGG-----H-------------P-E-----LMQADQLHPAVGAQNKLL-E-NV---W-P-
T--------L-KP-------LL----------------------------------------------------------
----------
>WP_034118845.1_MULTISPECIES__arylesterase__Pseudomonas_
--------------------------------------------------------------------------------
-------------------------------------------------------------GTVLIVGDSISAGFGL-D-
T-R-K-GWVALLEQRL------R---KE----G---F-D--DKVVNASLSGDTSAGGLARLPA-ALAEH-----K-P---
--DVVVIELGGNDGLRGQ----PP---AQLKQNLASMID-QSKA--GGAKVLLLGMQLPPNY-----GPRYTTAFADVFG
ALAK-EKN-IPLVPFFLEG-VGG-----H-------------P-E-----LMQADQLHPAVAAQDKLL-E-NV---W-P-
T--------L-KP-------LL----------------------------------------------------------
----------
>WP_046071581.1_MULTISPECIES__arylesterase__Pseudomonas_
--------------------------------------------------------------------------------
-------------------------------------------------------------GTVLIVGDSISAGFGL-D-
T-R-K-GWVALLEQRL------K---KE----G---F-D--DKVVNASISGDTSAGGLARLPA-ALAEH-----K-P---
--DVVVIELGGNDGLRGQ----PP---AQLKQNLASMID-QSKA--GGAKVLLLGMQLPPNY-----GPRYTTAFAEVYG
ALAK-EKN-IPLVPFFLEG-VGG-----H-------------P-E-----LMQADQLHPAVAAQDKLL-E-NV---W-P-
T--------L-KP-------LL----------------------------------------------------------
----------
>WP_057014595.1_arylesterase__Pseudomonas_libanensis_
--------------------------------------------------------------------------------
-------------------------------------------------------------GTVLIVGDSISAGFGL-D-
T-R-K-GWVALLEQRL------K---KE----G---F-D--DKVVNASISGDTSAGGLARLPA-ALAEH-----K-P---
--DVVVIELGGNDGLRGQ----PP---AQLKQNLASMID-QSKA--GGAKVLLLGMQLPPNY-----GPRYTTAFAEVYG
ALAK-EKN-TALVPFFLEG-VGG-----H-------------P-E-----LMQADQLHPAVAAQDKLL-E-NV---W-P-
T--------L-KP-------LL----------------------------------------------------------
----------
>WP_057008404.1_arylesterase__Pseudomonas_trivialis_
--------------------------------------------------------------------------------
-------------------------------------------------------------GTVLIVGDSISAGFGL-D-
T-R-K-GWVALLEQRL------K---QE----G---F-D--DKVVNASISGDTSAGGLARLPV-ALAEH-----K-P---
--DVVVIELGGNDGLRGQ----PP---AQLKQNLASMID-QSRA--GGAKVLLLGMQLPPNY-----GPRYATAFAEVYG
TLAR-EKD-IPLVPFFLEG-VGG-----H-------------P-E-----LMQADQLHPAVSAQGKLL-E-NV---W-P-
T--------L-KP-------LL----------------------------------------------------------
----------
>WP_003233395.1_MULTISPECIES__arylesterase__Pseudomonas_
--------------------------------------------------------------------------------
-------------------------------------------------------------GTVLIVGDSISAGFGL-D-
T-R-K-GWVALLEQRL------K---QE----G---F-D--DKVVNASISGDTSAGGLARLPA-ALAEH-----K-P---
--DVVVIELGGNDGLRGQ----PP---AQLKQNLASMIE-QSRA--GGAKVLLLGMQLPPNY-----GPRYTTAFAEVYG
TLAK-EKD-IPLVPFFLEG-VGG-----H-------------P-E-----LMQADQLHPAVAAQGKLL-E-NV---W-P-
T--------L-KP-------LL----------------------------------------------------------
----------
>WP_065929720.1_MULTISPECIES__arylesterase__Pseudomonas_
--------------------------------------------------------------------------------
-------------------------------------------------------------GTVLIVGDSISAGFGL-D-
T-S-K-GWVALLGQRL------K---SE----G---F-D--DKVVNASISGDTSAGGLARLPA-ALAEH-----K-P---
--DVVILELGGNDGLRGQ----PP---AQLKQNLASMID-QSRA--GGAKVLLLGMQLPPNY-----GPKYTTAFAEVYG
ALAK-EKN-IPLVPFFLEG-VGG-----H-------------P-E-----LMQADLVHPAVGAQGKLL-E-NV---W-P-
T--------L-KP-------LL----------------------------------------------------------
----------
>WP_076950404.1_arylesterase__Pseudomonas_cedrina_
--------------------------------------------------------------------------------
-------------------------------------------------------------GTVLIVGDSISAGFGL-D-
T-R-K-GWVALLEQRL------K---QE----G---F-D--DKVVNASISGDTSAGGLARLPA-ALAEH-----K-P---
--DVVVIELGGNDGLRGQ----PP---AQLKQNLASMID-QSKA--GGAKVLLLGMQLPPNY-----GPRYTTAFAEVFG
ELAK-EKN-VPLVPFFLEG-VGG-----R-------------P-D-----MMQADQLHPAVGAQGKLL-E-NV---W-P-
T--------L-KP-------LL----------------------------------------------------------
----------
>WP_032863067.1_MULTISPECIES__arylesterase__Pseudomonas_fluorescens_group_
--------------------------------------------------------------------------------
-------------------------------------------------------------GTVLIVGDSISAGFGL-D-
T-S-K-GWVALLEQQL------K---KE----G---F-D--DKVVNASISGDTSAGGLARLPA-ALAEH-----K-P---
--DVVVIELGGNDGLRGQ----PP---AQLQQNLASMID-QSKA--GGAKVLLLGMQLPPNY-----GPRYTKAFAEVYG
VLAK-EKN-VPLVPFFLEG-VGG-----H-------------P-Q-----MMQADQLHPAVGAQAKLL-E-NV---W-P-
T--------L-KP-------LL----------------------------------------------------------
----------
>WP_016972349.1_arylesterase__Pseudomonas_tolaasii_
--------------------------------------------------------------------------------
-------------------------------------------------------------GTVLIVGDSISAGFGL-D-
T-S-K-GWVALLEQRL------K---QE----G---F-D--DKVVNASISGDTSAGGLARLPA-ALAEH-----K-P---
--DVVILELGGNDGLRGQ----PP---AQLQQNLASMID-QSKA--GGAKVLLLGMQLPPNY-----GPRYTTAFAKVYG
ELAA-EKN-IPLVPFFLEG-IGG-----H-------------P-E-----LMQADQLHPAVGAQSKLL-E-NV---W-P-
T--------L-KP-------LL----------------------------------------------------------
----------
>WP_092235206.1_arylesterase__Pseudomonas_proteolytica_
--------------------------------------------------------------------------------
-------------------------------------------------------------GTVLIVGDSISAGFGL-H-
T-G-K-GWVALLEQRL------K---KE----G---F-A--DKVVNASISGDTSAGGLARLPA-ALAEH-----K-P---
--DVVVIELGGNDGLRGQ----PP---AQLQQNLASMID-QSKA--GGAKVLLLGMQLPPNY-----GLRYTTAFAEVYG
ALAK-EKN-VPLVPFFLEG-VGG-----H-------------P-E-----MMQADQLHPAVGAQAKLL-E-NV---W-P-
T--------L-KP-------LL----------------------------------------------------------
----------
>WP_010565079.1_arylesterase__Pseudomonas_extremaustralis_
--------------------------------------------------------------------------------
-------------------------------------------------------------GTVLIVGDSISAGFGL-D-
T-S-K-GWVALLAQRL------K---KE----G---F-D--DNVVNASISGDTSAGGLARLPA-ALAAH-----K-P---
--DVVVIELGGNDGLRGQ----PP---AQLQQNLASMID-QSRA--GGAKVLLLGMQLPPNY-----GPRYTKAFTEVYG
LLAK-EKN-VPLVPFFLEG-VGG-----N-------------P-E-----LMQADQLHPSVGAQGKLL-E-NV---W-P-
T--------L-KP-------LL----------------------------------------------------------
----------
>WP_026140353.1_MULTISPECIES__arylesterase__Pseudomonas_
--------------------------------------------------------------------------------
-------------------------------------------------------------GTVLIVGDSISAGFGL-D-
T-S-K-GWVALLGQRL------K---HE----G---F-D--DKVVNASISGDTSAGGLARLPA-ALAEH-----K-P---
--NLVIIELGGNDGLRGQ----PP---AQLKQNLASMIE-QSQA--VGAKVLLLGMQLPPNY-----GPKYTTAFAGVYA
ALAK-EKS-VPLVPFFLDG-VGG-----H-------------P-E-----LMQADQLHPAVGAQGKLL-E-NV---W-P-
T--------L-KP-------LL----------------------------------------------------------
----------
>WP_028941429.1_MULTISPECIES__arylesterase__Pseudomonas_
--------------------------------------------------------------------------------
-------------------------------------------------------------GTVLIVGDSISAAFGL-D-
T-R-Q-GWVALLEQRL------K---AE----G---F-D--SKVVNASISGDTSAGGQARLPA-LLAEH-----K-P---
--ELVVLELGGNDGLRGQ----LP---TQLQQNLASMID-RSRE--AGAKVLLLGMRLPPNY-----GVRYTTAFARVYE
NLAS-EKQ-VPLVPFFLEG-VGG-----V-------------P-E-----LMQADGIHPGQGAQERLL-E-NA---W-P-
Q--------L-KP-------LL----------------------------------------------------------
----------
>WP_010222549.1_MULTISPECIES__arylesterase__Pseudomonas_
--------------------------------------------------------------------------------
-------------------------------------------------------------GTVLIVGDSISAAFGL-D-
T-R-E-GWVALLEQRL------K---RE----G---F-D--AKVVNASISGDTSAGGQARLPA-LLAEH-----K-P---
--ELVVLELGGNDGLRGQ----LP---TQLQQNLASMID-KSRA--AGAKVLLLGMRLPPNY-----GKRYNEAFAKVYE
NLAT-EKQ-VPLVPFFLEG-VGG-----V-------------P-E-----LMQADGIHPGQGAQARLL-E-NA---W-P-
Q--------L-KP-------LL----------------------------------------------------------
----------
>WP_043863090.1_MULTISPECIES__arylesterase__Pseudomonas_
--------------------------------------------------------------------------------
-------------------------------------------------------------GTVLIVGDSISAAFGL-D-
T-R-Q-GWVALLEQRL------K---AE----G---F-D--DKVVNASISGDTSAGGQARLPA-LLAEH-----K-P---
--SLVVVELGGNDGLRGQ----AP---AQLQQNLASMID-RSRD--AGARVLLLGMRLPPNY-----GKRYTDAFAQVYA
DLGK-EKD-VPLVPFFLEG-VGG-----V-------------P-E-----LMQADGIHPGQGAQAQLL-E-NA---W-P-
S--------I-KP-------LL----------------------------------------------------------
----------
>WP_042125398.1_arylesterase__Pseudomonas_japonica_
--------------------------------------------------------------------------------
-------------------------------------------------------------GTVLIVGDSISAAFGL-D-
T-R-Q-GWVALLEKRL------R---DE----G---F-S--DKVVNASISGDTSAGGQARLPA-LLSEH-----K-P---
--SLVVLELGGNDGLRGQ----LP---TQLQQNLASMID-KSRE--AGARVLLLGMQLPPNY-----GARYTKAFAQVYS
DLAT-QKN-VPLVPFFLEG-VGG-----H-------------P-E-----LMQADGIHPAQGAQAQLL-E-NA---W-P-
A--------I-KP-------LL----------------------------------------------------------
----------
>WP_065759410.1_arylesterase__Pseudomonas_sp._WCHP16_
--------------------------------------------------------------------------------
-------------------------------------------------------------GTVLIVGDSISAGFGL-D-
T-R-Q-GWVSLLQARL------K---TE----G---F-D--SQVVNASISGDTSAGGQARLPA-LLAEH-----K-P---
--ALVVLELGGNDGLRGQ----LP---AQLQQNLAAMID-SSRA--AGAKVVLLGMRLPPNY-----GVRYTEAFARVYD
NLAK-DKQ-VPLVPFFLEG-VGG-----V-------------P-E-----LMQADGLHPAQGAQQRLL-D-NA---W-P-
V--------I-KP-------LL----------------------------------------------------------
----------
>WP_031315037.1_arylesterase__Pseudomonas_soli_
--------------------------------------------------------------------------------
-------------------------------------------------------------GTLLVVGDSISAGFGL-D-
T-R-Q-GWVSLLQQQL------K---KE----G---F-D--DQVVNASISGDTSAGGQARLPA-LLATH-----K-P---
--DLVVLELGGNDGLRGQ----SP---QQLQQNLATMID-QSRQ--SGAKVVLLGMRLPPNY-----GVRYTTAFAQVYE
QLAV-DKK-VPLVPFFLEG-VGG-----V-------------A-E-----LMQGDGIHPAAAAQQRLL-E-NA---W-P-
A--------I-KP-------LL----------------------------------------------------------
----------
>WP_028634528.1_arylesterase__Pseudomonas_parafulva_
--------------------------------------------------------------------------------
-------------------------------------------------------------GTLLIVGDSISAGFGL-D-
T-R-Q-GWVSLLQTRL------Q---QE----G---F-D--DKVVNASISGDTSAGGQARLPA-LLAAH-----K-P---
--GVVVLELGGNDGLRGQ----PP---GQLQQNLASMIE-QSHK--AGAKVLLLGMRLPPNY-----GVRYTEAFAQVYQ
QLAA-DKH-VALVPFFLDG-VGG-----V-------------P-E-----LMQADGIHPAQGAQQRLL-E-NA---W-P-
A--------L-KP-------LL----------------------------------------------------------
----------
>WP_027593934.1_MULTISPECIES__arylesterase__Pseudomonas_
--------------------------------------------------------------------------------
-------------------------------------------------------------GTVLVVGDSISAGFGL-D-
S-R-Q-GWVSLLQTRL------K---DE----G---F-D--DQVVNASISGDTSAGGQARLPA-LLAAH-----K-P---
--AVVVLELGGNDGLRGQ----PP---QQLQQNLASMIE-SARQ--AGAKVLLLGMRLPPNY-----GVRYTTAFAQVYE
QLAA-EKQ-VPLVPFFLEG-VGG-----V-------------P-A-----LMQADGIHPAQGAQQRLL-E-NA---W-P-
A--------I-KP-------LL----------------------------------------------------------
----------
>WP_033699088.1_MULTISPECIES__arylesterase__Pseudomonas_
--------------------------------------------------------------------------------
-------------------------------------------------------------GTVLVVGDSISAGFGL-D-
S-R-Q-GWVSLLQTRL------K---DE----G---F-D--DQVVNASISGDTSAGGQARLPA-LLAAH-----K-P---
--AVVVLELGGNDGLRGQ----PP---QQLQQNLASMIE-SARQ--AGAKVLLLGMRLPPNY-----GVRYTTAFAQVYE
QLAA-DKQ-VPLVPFFLEG-VGG-----V-------------P-E-----LMQADGIHPAQGAQQRLL-E-NA---W-P-
K--------I-KP-------LL----------------------------------------------------------
----------
>WP_015269709.1_MULTISPECIES__arylesterase__Pseudomonas_
--------------------------------------------------------------------------------
-------------------------------------------------------------GTLLVVGDSISAGFGL-D-
T-R-Q-GWVSLLQTRL------R---DE----G---F-D--DKVVNASISGDTSAGGQARLPA-LLAAH-----K-P---
--SLVVLELGGNDGLRGQ----PP---AQLQQNLASMIE-SSRK--AGAKVVLLGMRLPPNY-----GVRYTTAFAQVYE
QLAT-EKQ-VPLVPFFLEG-VGG-----V-------------P-E-----LMQADGIHPAQAAQQRLL-E-NA---W-P-
A--------I-KP-------LL----------------------------------------------------------
----------
>WP_046615743.1_MULTISPECIES__arylesterase__Pseudomonas_
--------------------------------------------------------------------------------
-------------------------------------------------------------GTLLIVGDSISAGFGL-D-
T-R-Q-GWVSLLQTRL------L---EE----G---F-D--DKVVNASISGDTSAGGQARLPA-LLAAH-----K-P---
--SLVVLELGGNDGLRGQ----SP---AQLQQNLASMIE-SARK--AGAKVVLLGMRLPPNY-----GVRYTTAFAQVYE
QLAA-EKQ-VPLVPFFLEG-VGG-----V-------------P-E-----LMQADGIHPAQAAQQRLL-E-NA---W-P-
A--------I-KP-------LL----------------------------------------------------------
----------
>WP_016394407.1_arylesterase__Pseudomonas_plecoglossicida_
--------------------------------------------------------------------------------
-------------------------------------------------------------GTLLIVGDSISAGFGL-D-
T-R-Q-GWVSLLQTRL------R---DE----G---F-D--DQVINASISGDTSAGGQARLPA-LLAAH-----K-P---
--SLVVLELGGNDGLRGQ----PP---EQLQQNLASMIE-RSRA--SGAKVLLLGMRLPPNY-----GVRYTTAFAKVYE
QLAA-DEQ-VPLVPFFLEG-VGG-----V-------------P-E-----LMQADGIHPAQGAQQRLL-E-NA---W-P-
A--------I-KP-------LL----------------------------------------------------------
----------
>WP_010953286.1_MULTISPECIES__arylesterase__Pseudomonas_
--------------------------------------------------------------------------------
-------------------------------------------------------------GTLLVVGDSISAGFGL-D-
S-R-Q-GWVSLLQARL------R---DE----G---F-D--EKVVNASISGDTSAGGQARLPA-LLAAH-----K-P---
--SLVVLELGGNDGLRGQ----SP---AQLQQNLASMIE-RSRQ--AGAKVLLLGMRLPPNY-----GVRYTTAFAKVYE
QLAA-DKQ-VPLVPFFLEG-VGG-----V-------------P-E-----LMQADGIHPAQGAQQRLL-E-NA---W-P-
A--------I-KP-------LL----------------------------------------------------------
----------
>WP_041166452.1_MULTISPECIES__arylesterase__Pseudomonas_
--------------------------------------------------------------------------------
-------------------------------------------------------------GTLLIVGDSISAGFGL-D-
T-R-Q-GWVSLLQTRL------K---DE----G---F-D--DKVVNASISGDTSAGGQARLPA-LLAAH-----K-P---
--SLVVLELGGNDGLRGQ----PP---AQLQQNLASMIE-RSRQ--AGAKVLLLGMRLPPNY-----GVRYTTAFANVYE
QLAA-DKQ-VPLVPFFLEG-VGG-----V-------------P-E-----LMQADGIHPAQGAQQRLL-E-NA---W-P-
A--------I-KP-------LL----------------------------------------------------------
----------
>WP_016500544.1_arylesterase__Pseudomonas_putida_
--------------------------------------------------------------------------------
-------------------------------------------------------------GTLLVVGDSISAGFGL-D-
T-R-Q-GWVTLLQTRL------K---DE----G---F-D--DKVVNASISGDTSAGGQARLPA-LLAAH-----K-P---
--SLVVLELGGNDGLRGQ----PP---AQLQQNLASMIE-GARQ--AGAKVVLLGMRLPPNY-----GVRYTTAFAKVYE
QLAA-DKQ-VPLVPFFLEG-VGG-----V-------------P-E-----LMQADGIHPAQGAQQRLL-E-NA---W-P-
A--------I-KP-------LL----------------------------------------------------------
----------
>WP_060498368.1_MULTISPECIES__arylesterase__Pseudomonas_
--------------------------------------------------------------------------------
-------------------------------------------------------------GTLLVVGDSISAGFGL-D-
S-R-Q-GWVSLLQTRL------K---DE----G---F-D--DKVVNASISGDTSAGGQARLPA-LLAAH-----K-P---
--SLVVLELGGNDGLRGQ----PP---AQLQQNLASMIE-SARQ--AGAKVVLLGMRLPPNY-----GVRYTTAFAKVYE
QLAA-DKQ-VPLVPFFLEG-IGG-----V-------------P-E-----LMQADGIHPAQGAQQRLL-E-NA---W-P-
A--------I-KP-------LL----------------------------------------------------------
----------
>WP_016714755.1_MULTISPECIES__arylesterase__Pseudomonas_
--------------------------------------------------------------------------------
-------------------------------------------------------------GTLLIVGDSISAGFGL-D-
S-R-Q-GWVSLLQARL------K---DE----G---F-D--DKVVNASISGDTSAGGQARLPA-LLAAH-----K-P---
--SLVVLELGGNDGLRGQ----PP---AQLQQNLASMIE-SARQ--AGAKVVLLGMRLPPNY-----GVRYTTAFAKVYE
QLAA-DKQ-VPLVPFFLEG-IGG-----V-------------P-E-----LMQADGIHPAQGAQQRLL-E-NA---W-P-
A--------I-KP-------LL----------------------------------------------------------
----------
>WP_009683844.1_MULTISPECIES__arylesterase__Pseudomonas_
--------------------------------------------------------------------------------
-------------------------------------------------------------GTLLVVGDSISAGFGL-D-
S-R-Q-GWVSLLQTRL------E---KE----G---F-D--AKVVNASISGDTSAGGQARLPA-LLAAH-----K-P---
--SLVVLELGGNDGLRGQ----PP---AQLQQNLASMIE-RSRQ--AGAKVVLLGMRLPPNY-----GVRYTRAFANVYE
QLAA-DKK-VPLVPFFLEG-VGG-----V-------------P-E-----LMQADGIHPAQGAQQRLL-E-NA---W-P-
A--------I-KP-------LL----------------------------------------------------------
----------
>WP_027914599.1_MULTISPECIES__arylesterase__Pseudomonas_
--------------------------------------------------------------------------------
-------------------------------------------------------------GTVLIVGDSISAGFGL-D-
T-R-Y-GWASLLQTRL------R---QE----G---F-D--DKVVNASISGDTSAGGQARLPA-LLAAH-----K-P---
--AVVVLELGGNDGLRGQ----PP---AQLRQNLASMVD-QSRQ--AGAKVLLLGMQLPPNY-----GVRYTTAFAKVYE
ELAK-DKQ-VALVPFFLEG-VGG-----V-------------P-E-----LMQADGIHPAQGAQQRLL-E-NA---W-P-
V--------L-KP-------LL----------------------------------------------------------
----------
>WP_023379656.1_MULTISPECIES__arylesterase__Pseudomonas_
--------------------------------------------------------------------------------
-------------------------------------------------------------GTLLVVGDSISAGFGL-D-
S-R-Q-GWVSLLQQRL------K---RE----G---F-N--DQVVNASISGDTSAGGQARLPA-LLAAH-----K-P---
--TLVVLELGGNDGLRGQ----PP---QQLQQNLASMID-QSHD--AGAKVVLLGMRLPPNY-----GVRYTTAFTQVYE
QLAA-QKK-VSLVPFFLEG-VGG-----V-------------P-E-----MMQADGIHPAQGAQTRLL-E-NA---W-P-
A--------I-KP-------LL----------------------------------------------------------
----------
>WP_011533132.1_arylesterase__Pseudomonas_entomophila_
--------------------------------------------------------------------------------
-------------------------------------------------------------GTVLVVGDSISAGFGL-D-
T-R-E-GWVELLQKRL------K---DE----G---F-D--DQVVNASISGDTSAGGRARLPA-LLVAH-----K-P---
--DLVVLELGGNDGLRGQ----PP---QQLQQNLALMID-RARQ--AGARVVLLGMRLPPNY-----GVRYTTAFAQVYE
QLAS-DKQ-VPLVPFFLEG-VGG-----V-------------P-A-----MMQADGIHPAPVAQQRLL-E-NA---W-P-
T--------I-KP-------LL----------------------------------------------------------
----------
>WP_060476778.1_MULTISPECIES__arylesterase__Pseudomonas_
--------------------------------------------------------------------------------
-------------------------------------------------------------GTLLVVGDSISAGAGL-D-
I-R-Q-GWVSLLQTRL------K---AE----G---F-D--DQVINASISGDTSAGGQARLPA-LLAAH-----K-P---
--NLVVLELGGNDGLRGQ----PP---EQLQQNLASMIE-SARQ--AGAKVVLLGMRLPPNY-----GVRYNTAFANVYQ
QLAT-QEQ-VALVPFFLEG-VGG-----V-------------P-G-----MMQADGIHPAQVAQQRLL-E-NA---W-P-
V--------I-KP-------LL----------------------------------------------------------
----------
>WP_040065476.1_arylesterase__Pseudomonas_batumici_
--------------------------------------------------------------------------------
-------------------------------------------------------------GTVLIVGDSISAGFGL-D-
T-R-V-GWVSLLEKRL------K---AE----G---F-T--DQVVNASISGDTSAGGRERLPA-LLAEH-----K-P---
--QVVVLELGGNDGLRGQ----LP---TQLKQNLALMID-RSQA--VGAKVLLLGMQLPPNY-----GPRYNEAFARVYA
ELAQ-EKN-IALVPFFLEG-IGG-----H-------------P-E-----LMQADGIHPAPAGQGKLL-D-NV---W-P-
R--------L-KP-------LL----------------------------------------------------------
----------
>WP_074892504.1_arylesterase__Pseudomonas_graminis_
--------------------------------------------------------------------------------
-------------------------------------------------------------GTVLIVGDSISAAFGL-D-
T-R-L-GWVSLLEQRL------A---KE----G---F-K--EKVVNASVSGDTSAGGQARLPS-LLAEH-----K-P---
--DLVILELGGNDGLRGQ----PP---AQLQQNLTDMVE-QSKA--AGAKVLLLGMKIPPNY-----GERYTTAFAAVYP
KVAE-ATD-VALVPFMLEG-VGG-----R-------------P-D-----MTQQDGIHPNVPAQPYLL-D-NV---W-P-
V--------L-KP-------LL----------------------------------------------------------
----------
>WP_025260585.1_MULTISPECIES__arylesterase__Pseudomonas_
--------------------------------------------------------------------------------
-------------------------------------------------------------GTVLIVGDSISAAFGM-D-
T-R-V-GWVSLLEQRM------R---NE----G---Y-T--DKVVNASISGDTSAGGLARLPT-LLAEH-----K-P---
--ELVILELGGNDGLRGQ----LP---AQLQQNLTSMAQ-QSKS--AGAKVLLLGMRIPPNY-----GPRYTTAFAEVYP
KVAQ-ETG-IPLVPFMLEG-VGG-----V-------------A-A-----LMQDDGLHPNAKAQPMLL-D-NV---W-P-
S--------L-KP-------LL----------------------------------------------------------
----------
>WP_074968762.1_arylesterase__Pseudomonas_otitidis_
--------------------------------------------------------------------------------
-------------------------------------------------------------GTVLVVGDSISAALGL-E-
T-S-Q-GWVSLLQKKL------D---SE----R---I-D--HRVVNASISGDTSAGGAARLPA-LLGEH-----K-P---
--EVVIIELGGNDGLRGQ----PP---AQLQQNLASMVE-QSRQ--VGAKVLVLGMRLPPNY-----GKRYTDAFARVFS
DVAK-EQQ-VPLVPFFLEG-VGG-----V-------------E-G-----MMQADGIHPAAGAQQKLL-E-NV---W-P-
S--------L-QP-------LL----------------------------------------------------------
----------
>WP_089359034.1_arylesterase__Pseudomonas_segetis_
--------------------------------------------------------------------------------
-------------------------------------------------------------GTILVVGDSISAAFGL-D-
T-R-Q-GWVNLLQKRI------T---EQ----G---Y-D--IEVINASISGDTSAGGAARLPG-LLKEH-----Q-P---
--QWVILELGGNDGLRGQ----AP---SQLQQNLAGMID-QSRE--QGAKVLLLGMRLPPNY-----GQRYTHAFAQVFS
DLAE-QKS-VSFVPFFLEG-VGG-----V-------------P-G-----MMQADGLHPGLTAQPILL-E-NV---W-P-
E--------L-QP-------LL-----NK-------PE------------------------------------------
----------
>WP_090257140.1_arylesterase__Pseudomonas_indica_
--------------------------------------------------------------------------------
-------------------------------------------------------------DTLLVVGDSISAALGL-E-
T-S-Q-GWVRKLDERL------R---ER----G---F-E--HRVINASVSGDTSAGGLARLPA-LLAEH-----R-P---
--GLVIIELGGNDGLRGM----PP---GQLQQNLAAMIE-RVQA--TGARAVLLGMRLPPNY-----GARYTKVFSQVYV
DLAE-EKQ-IPLVPFFLEG-VGG-----V-------------E-G-----MMQPDGIHPSVAAQSRLL-E-NV---W-P-
T--------L-EP-------LL----------------------------------------------------------
----------
>WP_090198786.1_arylesterase__Pseudomonas_pohangensis_
--------------------------------------------------------------------------------
-------------------------------------------------------------STLLVVGDSISAGFGL-D-
T-Q-Q-GWVDLLGERL------K---QQ----G---S-D--LEVVNASISGDTSAGGLARLPA-LLAEH-----R-P---
--ALVIIELGGNDGLRGQ----PP---EQLQQNLAAMIA-DSRQ--QGAKVLLLGMQLPPNY-----GARYTKAFARVYS
DLAA-SAD-VPLVDFFLQG-VGG-----Q-------------P-Q-----LMQADGIHPNAKAQPQLL-E-NV---W-P-
T--------L-EP-------ML----------------------------------------------------------
----------
>WP_043219796.1_MULTISPECIES__arylesterase__Pseudomonas_
--------------------------------------------------------------------------------
-------------------------------------------------------------GTVLVVGDSISAAFGL-E-
T-E-Q-GWVQLLRERL------A---ET----G---K-E--HAVVNASVSGDTSAGGLSRLDS-LLAEH-----R-P---
--QVVIIELGGNDGLRGQ----AP---AQLQQNLARMVD-KSRQ--AGAEVLLLGMQLPPNY-----GRRYTEAFAEVFS
QVAQ-DKQ-VALVPFFLEG-VGG-----V-------------A-S-----MMQPDGIHPAARAQARLL-Q-NV---W-P-
A--------L-EP-------LL----------------------------------------------------------
----------
>WP_027897298.1_arylesterase__Pseudomonas_thermotolerans_
--------------------------------------------------------------------------------
-------------------------------------------------------------GTVLVVGDSISAAFGL-D-
T-A-Q-GWVALLEKRL------A---ER----D---R-D--YQVVNASISGDTSAGGLARLPA-LLDAH-----R-P---
--EVVIIELGGNDGLRGL----PP---AQLQQNLARMID-SARS--RGAQVLLLGMRLPPNY-----GERYTRAFEAVFS
DLAE-EKG-VALVPFFLEG-VGG-----V-------------P-G-----MMQPDGIHPTADAQPLLL-E-HA---W-S-
A--------L-EP-------LL-----R----------------------------------------------------
----------
>WP_090348650.1_arylesterase__Pseudomonas_oryzae_
--------------------------------------------------------------------------------
-------------------------------------------------------------GTLLVVGDSISAAFGL-E-
T-R-Q-GWVSLLAERL------R---DT----A---P-E--WQVVNASVSGDTSAGGLSRLPG-LLEKH-----Q-P---
--ALVLIELGGNDGLRGQ----PP---GQLQQNLAAMID-HSRQ--AGAEVLLLGMKLPPNY-----GARYTEAFEQVYV
DLAR-ERQ-VPLVPFFLDG-VGG-----V-------------G-S-----LMQADGIHPGAAAQPILL-E-NL---W-P-
T--------L-QP-------LL----------------------------------------------------------
----------
>WP_090308010.1_arylesterase__Pseudomonas_linyingensis_
--------------------------------------------------------------------------------
-------------------------------------------------------------GTLLVVGDSISAAFGL-E-
T-R-H-GWVSLLAERL------Q---QE----A---P-Q--WQVVNASVSGDTSAGGLSRLPA-LLEEH-----A-P---
--QLVLIELGGNDGLRGQ----PP---LQLQQNLAAMIA-QSRA--AGAEVLLLGMKLPPNY-----GPRYTRAFEQVYV
ELAE-RKQ-VPLVPFFLEG-VGG-----V-------------D-G-----MVQGDGIHPTAAAQPILL-E-NL---W-P-
T--------L-QP-------LL----------------------------------------------------------
----------
>WP_092429300.1_arylesterase__Pseudomonas_sagittaria_
--------------------------------------------------------------------------------
-------------------------------------------------------------GTLLVVGDSISAAFGL-E-
T-R-D-GWVSLLAERL------Q---RE----A---P-Q--WQVVNASVSGDTSAGGLSRLPA-LLDAH-----A-P---
--QLVLIELGGNDGLRGQ----PP---VQLQQNLAAMIA-QSRA--AGAEVLLLGMRLPPNY-----GPRYTRAFEQAYV
ELAE-REQ-VPLVPFFLEG-VGG-----V-------------D-G-----MVQADGIHPTAAAQPILL-E-NL---W-P-
T--------L-QP-------LL----------------------------------------------------------
----------
>WP_028238830.1_arylesterase__Pseudomonas_azotifigens_
--------------------------------------------------------------------------------
-------------------------------------------------------------DTVLVVGDSISAAFGL-E-
T-S-Q-GWVQLLQQRL------D---RE----G---G-E--HRVVNASISGDTTAGGLSRLPG-LLAEH-----R-P---
--DVVVIELGGNDGLRGL----SP---VQMKQNLAAMID-RSHE--AGARVLLLGMRMPPNL-----GERYVQAFAKVFD
SLAE-EKD-VAYVPFFLEG-VGG-----V-------------P-G-----MMQSDRVHPTAEAQQRLL-D-NA---W-E-
Q--------L-EA-------LL----------------------------------------------------------
----------
>WP_011913161.1_MULTISPECIES__arylesterase__Pseudomonas_
--------------------------------------------------------------------------------
-------------------------------------------------------------GTVLVVGDSISAAFGL-E-
T-S-Q-GWVHLLQERL------V---EG----D---E-S--WRVVNASISGDTTAGGLARLDP-LLEEH-----T-P---
--EVVILELGGNDGLRGQ----SP---VQLKQNLADMID-RSRE--AGAEVLLLGMRMPPNL-----GQRYTRAFADAFD
SLAQ-EKS-VAYVPFLLEG-VGG-----V-------------A-G-----MMQADGIHPTAEAQSQLL-E-TV---W-P-
A--------L-EP-------LL----------------------------------------------------------
----------
>WP_014820330.1_MULTISPECIES__arylesterase__Pseudomonas_
--------------------------------------------------------------------------------
-------------------------------------------------------------GTVLVVGDSISAAFGL-E-
T-S-Q-GWVHLLQERL------V---GA----D---D-S--WRVVNASISGDTTSGGLARLGP-LLEEY-----A-P---
--EVVILELGGNDGLRGQ----SP---AQLKQNLAEMID-RSRE--AGAEVLLLGMRMPPNL-----GQRYTRAFADAFD
SLAA-EKP-VAYVPFLLEG-VGG-----V-------------A-G-----MMQADGIHPTAEAQTQLL-D-TV---W-P-
V--------L-EP-------LL----------------------------------------------------------
----------
>WP_073300263.1_arylesterase__Pseudomonas_xanthomarina_
--------------------------------------------------------------------------------
-------------------------------------------------------------GTVLVVGDSISAAFGL-E-
T-S-Q-GWVQLLQQRL------E---TE----N---L-D--HRVVNASISGDTSAGGLARLPG-LLAEH-----D-P---
--EVVIIELGGNDGLRGQ----PP---KQLNRNLAAMVD-LSLK--ADAEVVLLGIRLPPNL-----GQRYTRAFAEAFD
SLAD-ERN-LPYVPFFLEG-VGG-----V-------------E-G-----MMQADRIHPTAGAQQQLL-D-NV---W-P-
V--------L-EP-------LL----------------------------------------------------------
----------
>WP_037022637.1_arylesterase__Pseudomonas_saudiphocaensis_
--------------------------------------------------------------------------------
-------------------------------------------------------------GTVLVVGDSISAAFGL-E-
T-S-Q-GWVHMLQQRL------D---SQ----G---S-E--YRVVNASISGDTTAGGRSRLPK-LLDEH-----A-P---
--EIVILELGGNDGLRGQ----SP---VQLKQNLAAMVE-QAKQ--AGAQVVLLGMRMPPNL-----GQRYTAAFASAFD
SLAE-EQE-LPYVPFFLEG-VGG-----V-------------A-N-----MMQADGIHPTAIAQQQLL-D-NV---W-P-
V--------L-EP-------LL----------------------------------------------------------
----------
>WP_014853171.1_MULTISPECIES__arylesterase__Pseudomonas_
--------------------------------------------------------------------------------
-------------------------------------------------------------GTALVVGDSISAAFGL-E-
T-S-Q-GWVHLLQQRL------D---DG----E---H-D--YRVVNASISGDTSAGGLARLPA-LLSEH-----E-P---
--DIVIIELGGNDGLRGQ----PP---AQLKRNLAAMAE-QAQQ--AGAKVLLLGMRMPPNL-----GQRYTSAFADAFD
SLAA-EKD-LPYVPFLLEG-IGG-----V-------------Q-G-----MMQADRVHPTAQAQELML-D-NV---W-P-
V--------L-EP-------LL----------------------------------------------------------
----------
>WP_039606400.1_arylesterase__Pseudomonas_flexibilis_
--------------------------------------------------------------------------------
-------------------------------------------------------------GTLLVVGDSISAALGL-D-
T-S-Q-GWVALLEQRL------A---AK----G---Q-P--YRVVNASISGDTSAGGLARLPR-LLEEH-----R-P---
--DWVVLELGGNDGLRGL----PP---DQLKQNLDAMIA-RSRD--AGAEVILLGMRLPPNY-----GVRYTRSFEQVFS
ELAR-QWQ-LPWVPFFLEG-VGG-----V-------------D-G-----MMQADGIHPSAAAQERLL-D-NL---W-P-
V--------L-EP-------LL----------------------------------------------------------
----------
>WP_068390987.1_arylesterase__Ventosimonas_gracilis_
--------------------------------------------------------------------------------
-------------------------------------------------------------GGLLVVGDSISAGFGL-D-
S-S-A-GWVSLLEQRL------K---QE----G---L-A--RPVINASISGDTSTGGLSRLPA-LLKTH-----Q-P---
--AVVIIELGGNDGLRGQ----SP---AQLQQNLARMVK-LAKN--SGAAVLLLGMRLPPNY-----GKRYTRSFEGVYA
DVAE-QQQ-IAFVPFFLEG-VGG-----V-------------E-G-----MMQADGIHPTASAQPRLL-E-NL---W-P-
L--------L-RP-------ML----------------------------------------------------------
----------
>WP_101192733.1_arylesterase__Pseudomonas_pharmacofabricae_
--------------------------------------------------------------------------------
-------------------------------------------------------------GTLLVVGDSISAAFGM-D-
T-T-E-GWVALLEKRL------A---EQ----G---Y-V--HRVVNASVSGETSAGGASRLPA-LLAEH-----R-P---
--SHVLIELGGNDGLRGQ----SL---EQLQQNLAGMVE-KSQA--AGAKVLLLGMQLPPNY-----GPRYTQAFAAVYP
ALGE-RYR-VPVLPFLLEG-VGG-----Q-------------A-E-----LMQADGIHPRSSAQPRLL-E-NV---W-P-
L--------L-QP-------LL----------------------------------------------------------
----------
>WP_093985276.1_arylesterase__Pseudomonas_fluvialis_
--------------------------------------------------------------------------------
-------------------------------------------------------------GTLLVVGDSISAAFGM-D-
T-A-E-GWVALLEKRL------A---EQ----G---Y-V--HRVVNASVSGETSAGGASRLPT-LLAEH-----R-P---
--SHVLIELGGNDGLRGQ----SL---EQLQQNLAGMVE-KSQA--AGAKVLLLGMQLPPNY-----GPRYTQAFAAVYP
ALGE-RYR-VPVLPFLLEG-VGG-----Q-------------A-E-----LMQADGIHPRSSAQPRLL-E-NV---W-P-
L--------L-QP-------LL----------------------------------------------------------
----------
>WP_010797769.1_MULTISPECIES__arylesterase__Pseudomonas_
--------------------------------------------------------------------------------
-------------------------------------------------------------QTLLIVGDSISAGLGI-E-
T-G-Q-GWASLLEKRL------D---EQ----K---G-S--YKVINASISGDTSAGGLSRLSP-LLNEH-----K-P---
--DVVLIELGGNDGLRGQ----PP---AQLQQNLASMID-QSKQ--AGAKVLLLGMRLPPNY-----GIQYTERFAAVYS
SLAE-EKK-VALVPFFLEG-VGG-----I-------------E-Q-----YMQPDGIHPNAAGQPRLL-E-NA---W-Q-
A--------L-QP-------LL-----ER-------TQ--------N---AKH---------------------------
----------
>WP_042137993.1_MULTISPECIES__arylesterase__Pseudomonas_
--------------------------------------------------------------------------------
-------------------------------------------------------------RTLLVVGDSISAGYGL-A-
E-G-Q-GWVRLLEQRL------Q---AQ----R---L-D--YQVVNASISGDTTAGGLARLPR-LLAEH-----R-P---
--DVVAIELGGNDGLRGQ----PL---AQFERNLTALVE-QAKA--RGARVLLLGMRLPPNY-----GPRYTDGFAQVYT
DVAK-AQQ-VALVPFLLEG-VGG-----D-------------P-A-----YMQPDGIHPQANAQQRLL-D-NA---W-P-
Q--------L-QP-------LL-----RD---------------------------------------------------
----------
>WP_040260774.1_arylesterase__Pseudomonas_massiliensis_
--------------------------------------------------------------------------------
-------------------------------------------------------------GTLLVLGDSISAGFGL-D-
T-S-R-GWVALLQQRL------R---AE----G---Y-A--DTVVNASITGDTSANARARLQP-LLAQT-----R-P---
--DLVIVELGGNDGLRGQ----PP---AQLQQNLTWIID-QAKG--QGAKVLLLGVPLPPNY-----GAPYINAFSRVFQ
EVAS-DQQ-VPLVPSLLEG-VGG-----V-------------P-E-----LMQADGIHPRVEAQPRLL-E-NV---W-P-
A--------L-KP-------LL----------------------------------------------------------
----------
>WP_044500876.1_arylesterase__Pseudomonas_saudimassiliensis_
--------------------------------------------------------------------------------
-------------------------------------------------------------RNILLVGDSISAAFGL-E-
I-D-Q-GWVRLLEQRL------A---EE----D---L-R--YEVVNASVSGDTTAGGLARLPA-LLAEV-----K-P---
--ELVVIELGGNDGLRAL----PV---TNMQQNLSAMVA-LSRE--AGAEVILLGMRIPPNY-----GPRYSKAFEQAFV
AVAE-EHD-VPLVPFLLEG-VGG-----V-------------K-G-----MMQSDGVHPTAAAQPLLL-D-NA---W-P-
A--------I-KQ-------AL-----E----------------------------------------------------
----------
>WP_093392706.1_arylesterase__Halopseudomonas_xinjiangensis_
--------------------------------------------------------------------------------
-------------------------------------------------------------QGILVVGDSISAAFGL-E-
I-E-Q-GWVHLLRERL------E---ER----G---Y-D--DPVVNASVSGDTTAGGLARLPR-LLEEH-----D-P---
--DLVILELGGNDGLRAL----PP---ANMQQNLSSMIE-HSRE--AGADVIVLGMMIPPNY-----GLRYTRAFSEVFT
NVSE-EHD-VPLVPFLLEG-IGD-----R-------------P-Q-----LMQSDRIHPTAAAQPKIL-D-NA---W-P-
A--------I-ET-------WL-----ED-------R-------------------------------------------
----------
>WP_088274081.1_arylesterase__Halopseudomonas_aestusnigri_
--------------------------------------------------------------------------------
-------------------------------------------------------------QGILIVGDSISAAFGL-E-
I-G-E-GWVALLERRL------E---TE----N---Y-P--LPVHNASVSGDTTAGGLARLPA-LLGQH-----A-P---
--DLVILELGGNDGLRGL----PP---DNMQQNLTAMVE-QSRA--AGADVILLGMRIPPNY-----GVRYTQAFEQVYR
QIAD-RQQ-VPLVPFLLEG-VAD-----R-------------G-E-----LMQADGIHPNAQGQPGIL-D-NA---W-P-
V--------I-RE-------WV-----LT-------QQ--------P---AAIND-------------------------
----------
>WP_092288317.1_arylesterase__Halopseudomonas_sabulinigri_
--------------------------------------------------------------------------------
-------------------------------------------------------S----AQGILIVGDSISAAFGL-E-
L-E-R-GWVSLLQARL------R---EQ----A---V-A--LPVVNASVSGDTTAGGLARLPR-LLQEH-----Q-P---
--ELVIIELGGNDGLRGL----AP---DKMQQNLSAMVA-AAQA--SGAEVLLLGMRIPPNY-----GVRYTQAFEQVFR
ELGD-QPD-VAVVPFVLEG-VAG-----V-------------P-Q-----LMQADGIHPNAEGQPGIL-E-NA---W-P-
L--------I-SD-------WL-----ET-------QP------------------------------------------
----------
>WP_093476814.1_arylesterase__Pseudomonas_yangmingensis_
--------------------------------------------------------------------------------
-------------------------------------------------------------RTLLIVGDSISAGWGV-E-
L-E-Q-GWVSLLQQRL------A---ER----E---M-A--AAVVNASVSGETSSGGLARLPA-LLEAH-----Q-P---
--DLLMIELGGNDGLRGT----PL---ATMQQNLSQMIE-LGQA--AGADVLLLGMRIPPNY-----GPRYTQGFEQVFV
DLAA-QYR-VPLMPFFLEG-VAG-----D-------------P-A-----LMQDDGIHPRAEAQSQLL-E-NA---W-P-
L--------L-AD-------WL-----GS-------AG--------D---------------------------------
----------
>WP_053105295.1_arylesterase__Thiopseudomonas_alkaliphila_
--------------------------------------------------------------------------------
-------------------------------------------------------------QTVLVVGDSISAAYGL-E-
T-Q-Q-GWVALLEQKI------K---QA----N---I-S--ARVVNASISGDTTAGGLQRLPQ-LLAEH-----Q-P---
--SLVVLELGGNDGLRGL----SL---DAMRANLQQMIE-LAKA--QQAKVLLLGMQLPPNY-----GPRYTQNFAKVYQ
QLAT-EHE-IRLVPFFLEG-IGG-----V-------------A-G-----MMQADGIHPVAEAQPILL-A-NV---W-P-
I--------L-EQ-------VL-----MP---------------------------------------------------
----------
>WP_022965888.1_arylesterase__Denitrificimonas_caeni_
--------------------------------------------------------------------------------
-------------------------------------------------------------ATVLVVGDSISAAFGL-E-
T-Q-E-GWVTLLEERL------R---EH----N---P-E--FKVVNASISGETTGGGLARFPQ-LLSEH-----Q-P---
--DYVIIELGGNDGLRGL----SL---TQMSSNLTRMVQ-QAKQ--QDAVVLLLGMRLPGNY-----GQRYTEAFYNVYQ
QIAE-QEN-VAVVDFFLAG-VGG-----E-------------E-G-----MMQADGVHPTQMAQPLLL-D-NA---W-Q-
R--------L-AP-------LL-----PL-------AP--------A---Q-----------------------------
----------
>WP_074867618.1_arylesterase__Atopomonas_hussainii_
--------------------------------------------------------------------------------
-------------------------------------------------------------ATLLVVGDSISAGFGV-E-
I-D-R-GWVTLLQQRL------N---EQ----Q---R-D--VQVVNASISGDTSSGALARLPA-LLAEF-----K-P---
--QWVVIEIGGNDGLRGQ----PP---ALLQQNLERMVE-LTRA--AGATPVLLGMQLPPNY-----GPRYTQAFAESFV
LAAK-AQD-VPLLPFFLQD-VAT-----N-------------S-A-----LMLGDGIHPNTAAQPQLL-D-NA---W-P-
L--------L-AP-------LL-----DA-------AT--------Q---------------------------------
----------
>WP_084004638.1_arylesterase__Terasakiispira_papahanaumokuakeensis_
------------------------------------------------------------------------------A-
----------D--------------------------------------------P----QPKILILGDSLSAAYGL-E-
Q-H-Q-GWVSLLRQRL------I---DQ----G---Y-A--YTVINAAISGETTQGGLTRLPQ-LLKEH-----Q-P---
--EIVLIELGGNDGLRGQ----PI---PNTKANLAQMIE-LAQA--SGAQVVLGGMMIPPNY-----GPRYTQMFSQMYP
DLGE-EHN-VAVIPFILQG-IAD-----Q-------------P-N-----LMQADQIHPTAQAQPMLL-D-NI---W-P-
V--------L-MP-------LL-----NK-------DR--------S---QALSTPLIH-----------AA--------
----------
>WP_084632278.1_arylesterase__Oceanospirillum_maris_
--------------------------------------------------------------------------------
-------------------------------------------------------A----EKKLLVLGDSISAGYGL-S-
Q-G-Q-GWVTLLKKRL------V---QQ----G---Y-D--YQVVNASISGETTQGGLTRLPE-LLRQH-----Q-P---
--DLVLIELGGNDGLRGL----PL---TLMRNNLSRMID-LSQK--AGTQPLLLGIQLPPNY-----GRRYTAAFSAIYP
ELAE-EKQ-VPFVPFILEK-IAL-----Y-------------P-E-----LMQADGIHPKAQAQPQLL-N-NI---W-P-
S--------L-NP-------LL-----SK-------AP------------------------------------------
----------
>WP_077243100.1_arylesterase__Oceanospirillum_linum_
-------------------------------------------------------------------------ADNNKT-
----------E--------------------------------------------P----HGVILVLGDSISAGYGL-R-
Q-G-E-GWVNLLEKRL------Q---TQ----S---Y-P--YRVINASISGETTQGGLARLPE-LLRQH-----Q-P---
--DLVLLELGGNDGLRGL----PL---HLMQNNLSRMID-ISRQ--ASAQPLLLGIQLPPNY-----GRRYTTAFAATYP
QLAE-QKK-IPVVPFILEK-IAI-----Y-------------P-D-----LMQSDGVHPKAEAQRQLL-D-NI---W-P-
A--------L-EA-------LL-----KQ-------SS--------E---ALLKQPG-----------------------
----------
>WP_086481173.1_arylesterase__Oceanospirillum_sanctuarii_
---------------------------------------------------------------------------GDSP-
----------Q--------------------------------------------S----KQTLLVLGDSISAGYGL-R-
Q-G-Q-GWVDLLDKRL------K---QQ----G---Y-E--TQVVNASISGETTQGGLTRLPA-LLRQH-----Q-P---
--DLVLLELGGNDGLRGL----PL---HLMQNNLSRMID-LSRQ--AQATPVLLGIQLPPNY-----GRRYTSAFAAVYP
ALAE-QKQ-VAVVPFILEK-IAI-----Y-------------P-D-----LMQSDGIHPKAEAQRQLL-D-NI---W-P-
S--------L-KP-------LL-----KM-------SE--------Q---G-----------------------------
----------
>WP_078745491.1_arylesterase__Oceanospirillum_multiglobuliferum_
--------------------------------------------------------------------------------
-------------------------------------------------------------EGILVLGDSLSAGYGL-K-
T-G-E-GWVTLLQTKL------K---QQ----G---Y-A--QPVINASISGETSQGGLTRLPA-LLRQH-----Q-P---
--DLVLIELGGNDGLRGL----PL---SQLSHNLSQMIQ-YSLA--ANARPVLLGIQLPPNY-----GRRYTQAFAQLYP
DLAA-QFQ-IPVMPFILEG-IGT-----K-------------T-E-----LMQADGIHPKAQAQAQIL-D-NI---W-P-
V--------L-AP-------EL-----GL-------N-------------------------------------------
----------
>WP_084623783.1_arylesterase__Oceanospirillum_beijerinckii_
--------------------------------------------------------------------------------
----------A--------------------------------------------Q----TARLLVLGDSISAGYGM-K-
P-E-Q-GWVTLLQDKL------R---QE----G---Y-D--YQVINASISGETSQGGLTRLPA-LLNQH-----Q-P---
--ELVLIELGGNDGLRGL----PL---KLLQHNLSKLVQ-LTQQ--QQAQPVLLGIQLPPNY-----GRRYTQAFANIYP
ALAE-QYQ-IPVMPFILEG-IST-----D-------------P-D-----KMQSDGIHPTAKAQQQLL-N-NI---W-P-
V--------L-QP-------LL-----AK-------S-------------------------------------------
----------
>WP_020209071.1_arylesterase__Gilvimarinus_chinensis_
--------------------------------------------------------------------------------
----------N--------------------------------------------H----PQPILVMGDSLSAGYGI-D-
L-N-S-GWVQLLQEKL------E---SH----K---F-S--HAVINASVSGETTTGGAARLDK-LLKTH-----K-P---
--SIVILELGGNDGLRGQ----PV---NITRDNLSAMID-ASLN--ANAQVLLLGMQIPPNY-----GARYTQMFSDIYP
ELAQ-EYQ-VTLVPFMLDG-VAL-----N-------------R-E-----LMRNDSIHPTEEAQPMIL-D-NV---W-P-
Y--------L-EP-------LL-----GE-------DD--------A---S-----------------------------
----------
>WP_041523735.1_arylesterase__Gilvimarinus_agarilyticus_
--------------------------------------------------------------------------------
-------------------------------------------------------K----PATIVVLGDSLSAGYGM-A-
L-K-Q-GWVQLLRERL------A---QQ----D---N-TSRYQVINASVSGETTQGGLSRLDA-LLKTH-----Q-P---
--EIIIVELGGNDGLRGQ----PI---KLMRQNLTDIIK-KAQA--ASATVLLVGMQIPPNY-----GARYTQLFAKVYP
ELAE-QLN-VPLVPFLLEG-IAL-----E-------------P-E-----LMQKDGIHANMGAQATLL-D-NV---W-P-
F--------L-QP-------LL----------------------------------------------------------
----------
>WP_049722240.1_arylesterase__Gilvimarinus_polysaccharolyticus_
--------------------------------------------------------------------------------
-------------------------------------------------------Q----TPTIIVLGDSLSAGYGF-D-
L-N-E-GWVQLLRERV------T---QN----E---A-TAHYQVINASVSGETTRGGLARLDK-LLKAH-----Q-P---
--EIVIVELGGNDGLRGQ----PI---KLMRQNLANIIQ-KTQA--ASATVLLVGMQIPPNY-----GARYTQTFSAMYP
ELAE-RFK-VALVPFLLQG-IAL-----D-------------S-E-----LMQNDGIHANASAQPKLL-D-NV---W-P-
L--------L-EP-------LL----------------------------------------------------------
----------
>WP_096463020.1_arylesterase__Sulfurifustis_variabilis_
--------------------------------------------------------------------------------
-------------------------------------------------------------RTILVVGDSLSASYGI-D-
V-E-S-GWVARLQQRL------E---EH----K---L-N--YKVINASISGDTTANGRVRLPR-ALAQH-----E-P---
--AVVVLELGGNDGLRGL----PL---EEMKRNLAAMIE-ESKK--SGAEVVLIGIRLPPNY-----GPRYNERFRAVYE
DLAA-RYR-LPLVPFLLDG-VYE-----Q-------------D-G-----LMQPDGIHPTAAAQARML-D-NV---W-P-
K--------L-RP-------VL-----KR---------------------------------------------------
----------
>WP_096359732.1_arylesterase__Sulfuricaulis_limicola_
--------------------------------------------------------------------------------
-------------------------------------------------------------RTLLVVGDSLSAAYGM-E-
V-P-S-GWVALLGQRL------K---QE----K---P-G--YRVVNASISGDTTANGLTRLPR-LLAEH-----K-P---
--AVVIIELGGNDGLRGL----SL---EQMKHNINAMVA-KAKA--RRARVLLVGIQLPPNY-----GKSYTERFQSIFR
EVAA-GQG-VALVPSLLDG-VAT-----R-------------D-D-----LMQPDRIHANVLAQPRLL-E-NV---W-P-
H--------L-RP-------LL----------------------------------------------------------
----------
>WP_077405394.1_arylesterase__Microbulbifer_agarilyticus_
--------------------------------------------------------------------------DERGA-
----------L--------------------------------------------E----TGTLLVLGDSISAAYGI-D-
E-R-D-GWVQLLRDRL------A---EQ----D---L-A--VKVVNASVSGETSAGGLARLPR-LLSEH-----G-P---
--DWLVLELGGNDGLRGY----PP---RMLKQNLVRMVE-MARE--HGAEVLLLGMQMPPNY-----GKAYTKAFAEVFP
KVAA-EQK-VPLVPFFLET-VAL-----L-------------D-G-----AMQTDGIHPTAKAQPALL-D-HV---W-P-
C--------L-EI-------LL-----KG-------SV--------DTRSDSLCTS------------------------
----------
>WP_091516034.1_arylesterase__Microbulbifer_yueqingensis_
--------------------------------------------------------------------------------
------------------------------------------------------------GDKLLVLGDSISAAYGM-D-
E-S-R-GWVQLLRERL------E---EH----G---R-E--VDVINASVSGETSAGGLARLPR-LLEEH-----R-P---
--DWLIVELGGNDGLRGY----PP---PALQKNLQRMVQ-LARE--EGAGVLLLGMRMPPNY-----GAAYTDAFAAVYP
RVAR-AEQ-VPLVPFFLEP-VAL-----Q-------------E-D-----GMQTDGIHPSAAAQPALL-D-HV---W-P-
C--------V-RL-------LI-----ED-------ET--------DG-SEKLCKP------------------------
----------
>WP_083260913.1_arylesterase__Microbulbifer_aggregans_
--------------------------------------------------------------------------------
-------------------------------------------------------------GTLLVLGDSISAAYGL-E-
Q-A-D-GWVELLQSRL------E---QA----G---E-K--VKVVNASVSGETTSGGLARLPR-LLKEH-----E-P---
--RWMILELGGNDGLRGY----PP---QALQRNLQQMIR-LARN--EDVEVLLLGMRMPPNY-----GRAYTEAFAGVYP
KVAE-AEE-VPLVPFFLEP-IAL-----K-------------E-G-----AMQTDGIHPTAEAQPALL-D-HV---W-P-
C--------V-QQ-------LL-----ED-------GV--------N---SESCTP------------------------
----------
>WP_082679613.1_MULTISPECIES__arylesterase__Microbulbifer_
--------------------------------------------------------------------------------
-------------------------------------------------------------GTLLVLGDSISAAYGL-E-
Q-A-D-GWVELLQSRL------E---EA----G---E-A--VKVVNASVSGETTSGGLARLPR-LLDEH-----K-P---
--RWMILELGGNDGLRGY----PP---QALQRNLQRMIR-LAQD--EDVEVLLLGMRMPPNY-----GQAYTEAFAGVYP
KVAE-AEQ-VPLVPFFLEP-IAL-----K-------------E-G-----AMQTDGIHPTAEAQPALL-D-HV---W-P-
C--------V-QQ-------LL-----EE-------GV--------N---TESCTP------------------------
----------
>WP_020411651.1_arylesterase__Microbulbifer_variabilis_
--------------------------------------------------------------------------------
----------N--------------------------------------------T----ADTLLVLGDSISAAYGI-N-
E-E-Q-GWVQLLRERL------Q---EK----G---K-K--IRVVNASISGETTSGGLTRLPR-LMEEY-----N-P---
--RWLIVELGGNDGLRGY----PP---QSLQRNLMEMVK-LAKN--SGAEVLLLGMRIPPNY-----GRAYTNAFAAVYP
KVAK-SEQ-VGLVPFFLET-VAL-----A-------------D-G-----AMQSDGIHPTAKAQPALL-D-HV---W-P-
C--------V-ES-------LL-----AE-------EV--------D---SQSCTP------------------------
----------
>WP_067154342.1_arylesterase__Microbulbifer_thermotolerans_
--------------------------------------------------------------------------------
------------------------------------------------------------ADRLVVLGDSISAAYGI-D-
E-A-Q-GWVQLLRERL------Q---GS----E---K-P--IEVINASISGETSSGGLARLPR-LLEEH-----R-P---
--RWLIVELGGNDGLRGY----PP---LALQRNLQKMVN-LAQN--AGAEVLLLGMRMPPNY-----GRAYTEAFAAVYP
KVAE-AEE-IPLVPFFLEP-VAL-----M-------------D-G-----AMQSDGIHPTAVAQPVLL-D-HI---W-P-
C--------V-QV-------LL-----GQ-------AV--------G---DESCTP------------------------
----------
>WP_084536132.1_arylesterase__Microbulbifer_donghaiensis_
--------------------------------------------------------------------------------
------------------------------------------------------------ADTLLVLGDSISAAYGI-D-
E-A-Q-GWVQLLRDRL------E---EG----D---R-P--VNVVNASISGETTAGGLARLPR-LLQEH-----R-P---
--RWLIVELGGNDGLRGY----PP---RSLQSNLQQMVQ-LAEK--QGAEVLLLGMRMPPNY-----GRAYTEAFAAVYP
KVAK-AEQ-VPLVPFFLEP-VAL-----L-------------D-G-----AMQTDGIHPTAKAQPALL-D-HV---W-P-
C--------V-QV-------LL-----DE-------RV--------D---DQSCTP------------------------
----------
>WP_091388965.1_arylesterase__Microbulbifer_marinus_
--------------------------------------------------------------------------------
------------------------------------------------------------ADTLLVLGDSISAAYGI-D-
E-A-Q-GWVQLLRERL------E---EA----D---K-P--VKVINASISGETSSGGLARLPR-LLQEH-----Q-P---
--RWLIVELGGNDGLRGY----PP---QSLARNLQQMVR-LAEK--QGAEVLLLGMRMPPNY-----GRAYTEAFAAVYP
KVAE-AEQ-IPLVPFFLEP-VAL-----L-------------D-G-----AMQTDGIHPTAKAQPALL-D-HV---W-P-
C--------V-QL-------LL-----EQ-------RV--------D---DQSCTP------------------------
----------
>WP_027857497.1_arylesterase__Marinobacterium_jannaschii_
--------------------------------------------------------------------------------
-------------------------------------------------------------RTLLVLGDSISAAYGM-P-
P-E-R-GWVQLLASRL------S---QH----Q---P-D--IEVVNASISGDTTQGGIARLPL-LLQQH-----Q-P---
--RWLLLELGGNDGLRGT----PP---GIIRKNLLRLVT-LAQQ--SGAEVLLLGMRIPPNY-----GPVYAKKFADNYR
WVAQ-QTA-TTLIPFFMQA-VAL-----R-------------P-E-----LMQADGIHPNAEAQPLLL-E-TL---W-P-
Q--------L-QP-------LL-----PG-------PA--------E---S-----------------------------
----------
>WP_091360308.1_arylesterase__Amphritea_atlantica_
--------------------------------------------------------------------------------
-------------------------------------------------------------GTVLVMGDSLSAAYGI-P-
K-D-R-GWVTLLEQRL------N---DS----Q---F-D--YQVVNASISGETTHGGITRLPD-LLDQY-----Q-P---
--DIVLLELGANDGLRGA----PL---PVIKNNLSLLVS-QSQS--AGAQVLLLEMRIPPNY-----GPRYSDGFSGLFA
QVAE-QQG-VPMVPFFMAP-VVL-----Q-------------P-Q-----LMQADGLHPNAQAQPALL-D-QV---W-P-
F--------L-KR-------LL-----SP-------QN----------------QAG-----------------------
----------
>WP_019622765.1_arylesterase__Amphritea_japonica_
--------------------------------------------------------------------------------
-------------------------------------------------------------SSILVMGDSLSAAYGM-P-
Q-Q-Q-GWVALLDQKL------E---KN----G---F-S--YEVINASISGETTHGGLTRLPR-ALDQH-----K-P---
--ELVVLELGANDGLRGA----PL---ALIERNLTRLIE-QARA--AGAQVLLLEMRIPPNY-----GPRYSDGFSALFE
TVAQ-QQE-VPMIPFFMAP-VVL-----Q-------------P-E-----LMQADGLHPNAKAQPVLL-D-QL---WLP-
L--------I-GL-------LQ-----SP-------SQ--------V------RQEGG----------------------
----------
>WP_020682419.1_arylesterase__Marinobacterium_rhizophilum_
--------------------------------------------------------------------------------
------------------------------------------------------------AQSILVLGDSLSAAYGM-P-
V-E-Q-GWVALMRKRI------E---QQ----S---A-D--TVVVNASISGETTQGGITRLPA-LLDEH-----N-P---
--DILILELGANDGLRGT----PL---PVIRQNLSHLIS-LGQS--KGARVLLVGIRLPPNY-----GPRYSDGFYSIFA
ELSE-SQQ-VARVPFLMDG-VAL-----D-------------R-A-----LMQSDGLHPNSEAQPRLL-E-NV---W-E-
P--------L-QQ-------LL-----MA-------RP--------A---RAVTEAG-----------------------
----------
>WP_067290949.1_arylesterase__Marinobacterium_profundum_
--------------------------------------------------------------------------------
-------------------------------------------------------------QSILVLGDSLSAAYGM-P-
V-E-Q-GWVALMRQRI------E---QQ----S---A-N--VEVVNASISGETTQGGITRLPA-LLAQH-----K-P---
--DILILELGANDGLRGT----PL---PVIRQNLSHLIT-LGQE--AGAQVLLLGIRLPPNY-----GPRYSDGFYSIFA
ELSE-SQQ-VARVPFLMDG-VAL-----E-------------R-A-----LMQNDGLHPNSEAQPRLL-E-NV---W-R-
QL----DILL-QE--------L-----RA-------PA--------A---QALTEAG-----------------------
----------
>WP_067386504.1_arylesterase__Marinobacterium_aestuarii_
--------------------------------------------------------------------------------
-------------------------------------------------------------QSILVLGDSLSAAYGM-P-
V-E-Q-GWVALMHQRI------T---QQ----S---A-D--IEVVNASISGETTQGGITRLPA-LLAQH-----E-P---
--DILILELGANDGLRGT----PL---PAIRQNLSHLIT-LGQE--AGARVLLLGIRLPPNY-----GPRYSDGFYSIFA
ELSE-SQQ-VARVPFLMDG-VAL-----D-------------R-A-----LMQSDGLHPNSEAQPRLL-E-NV---W-T-
QL----DVLL-QE-------LL-----PA-------PA--------T---QAVTEAG-----------------------
----------
>WP_054340465.1_arylesterase__Neptunomonas_antarctica_
--------------------------------------------------------------------------------
-------------------------------------------------------------KTVLVLGDSLSAAYGI-S-
P-E-Q-GWVALLETRL------K---QD----Y---A-D--ISVINASISGETTQGGITRLPA-LLKRH-----Q-P---
--DWIVLELAANDGLRGM----PL---NLIERNITTLIA-MSEG--ADATPLLVGIKLPPNY-----GVTYTERFYTLFE
MLAT-EHK-ISRVPFLLEG-VAL-----Q-------------A-D-----LMQSDGLHPNAKAQPMLL-E-NI---W-A-
Y--------L-QP-------LL-----DD---------------------------------------------------
----------
>WP_028470156.1_arylesterase__Neptunomonas_japonica_
--------------------------------------------------------------------------------
-------------------------------------------------------------RTLLVLGDSLSAAYGI-R-
P-E-Q-GWVALLETRL------Q---QG----Y---A-D--INVVNASISGETTQGGITRLPA-LIERH-----Q-P---
--DWIVLELAANDGLRGM----PL---ALIQRNITQLIE-LSEQ--ASAKPLLVGIRLPPNY-----GVSYTERFYSLFQ
TLAD-EYE-VSRVPFLLEG-VAL-----Q-------------Q-S-----LMQADGLHPNAEAQTVLL-D-NV---W-P-
Y--------L-QP-------LL-----GD---------------------------------------------------
----------
>WP_090730373.1_arylesterase__Neptunomonas_qingdaonensis_
--------------------------------------------------------------------------------
-------------------------------------------------------------RTLLVLGDSLSAAYGI-S-
P-E-Q-GWVALLETRL------Q---QE----Y---A-D--IRVVNASISGETTQGGITRLPA-LIKRH-----Q-P---
--DWIVLALAANDGLRGM----PL---GIIERNITTLIE-LSED--AEAKPLLVGIRLPPNY-----GVSYTERFYTLFE
TLAQ-QYQ-ISRVPFLLDG-VAL-----Q-------------E-T-----LMQSDGLHPNAKAQPLLL-E-NV---W-P-
F--------L-QP-------LL-----GD---------------------------------------------------
----------
>WP_036511853.1_MULTISPECIES__arylesterase__Nitrincola_
--------------------------------------------------------------------------------
-------------------------------------------------------------KTLLVLGDSLSAAYGI-S-
P-S-E-GWVSLMADRL------S---QE----S---A-D--YQVVNASVSGETTSGGLNRLPS-LLATH-----T-P---
--QWVLIELGANDALRGT----PI---SVIRENLSTLIE-LSLA--ADAQVLLIGIRIPSNY-----GARYGDAFFELFT
EVAD-HYE-VDRVPFLLEN-VAL-----N-------------W-D-----LMQSDGLHPNAQAQPVIL-D-NV---W-P-
F--------V-ER-------LL-----ED---------------------------------------------------
----------
>WP_036543336.1_arylesterase__Nitrincola_lacisaponensis_
--------------------------------------------------------------------------------
-------------------------------------------------------------NTLLVLGDSLSAAYGI-P-
P-E-Q-GWVALLEQRL------P---AE----------D--FQVINASVSGETTSGGLTRLPA-LLSRH-----E-P---
--DLLLLQLGANDALRGL----PL---QVIRSNLDALVE-QARQ--AGTEVLLIGIRIPPNY-----GPQYTESFFNLYA
EIAD-QYA-LPRVPFLLEN-VAL-----D-------------W-N-----LMQSDGLHPNADAQPLIL-D-NV---W-L-
H--------L-EP-------LL-----FG-------SE------------------------------------------
----------
>WP_091826292.1_arylesterase__Marinobacterium_georgiense_
--------------------------------------------------------------------------------
-------------------------------------------------------------KTLLVVGDSLSAAYGM-P-
Q-S-D-GWVSLLEQEL------K---QR----D---S-H--RRVINASISGETSSGGLSRLPR-LLQDY-----R-P---
--DLVLLELGANDGLRGT----PL---SILEQNLRQMIE-LSQA--ADAQVLLIGIRLPPNY-----GPQYTERFYQIYP
QLAE-EFG-LPLVPFLLES-VAT-----D-------------L-R-----LMQRDGLHPNRDAQPILL-Q-TV---W-K-
Q--------L-GP-------LL-----EK-------EG--------F---------------------------------
----------
>WP_029510900.1_arylesterase__Marinobacterium_stanieri_
--------------------------------------------------------------------------------
-------------------------------------------------------------KTLLVLGDSLSAAYGI-P-
A-E-Q-GWVHLLEQEL------K---QR----E---W-A--NRVINASISGETSSGGLQRLPR-LLSDY-----Q-P---
--DLVVLELGANDGLRGT----PL---SVMEQNLRQLVE-LSRQ--SGAEVMLVGIRIPPNY-----GPQYTQRFYSIYT
DLAQ-EYQ-LPLVPFLLER-VAL-----K-------------P-Q-----FMQADGLHPTAAAQPILL-Q-TV---W-P-
H--------L-AP-------LL-----QP-------EE--------S---------------------------------
----------
>WP_041441642.1_arylesterase__Thioalkalivibrio_sulfidiphilus_
------------------------------------------------------------------------------D-
----------A------------------------------------------Q-E----RHTLVVLGDSLSAAYGM-A-
E-R-E-GWVALLERRL------S---DE----DL------PWRLVNASISGDTTRGGLTRLPR-VLERH-----E-P---
--ALVIIELGGNDGLRGVHPNIMI---DEMRENLAELVR-LSRE--SGAEVLLLGMHLPPNY-----GNHFTERFHAVYH
EVAR-EHG-VPLVPFFLEG-VAE-----D-------------R-A-----LMQPDGIHPTAEAQARML-E-NV---W-E-
T--------L-KP-------ML-----E------------------------------------------------RRVA
GS--------
>WP_018231929.1_arylesterase__Thioalkalivibrio_thiocyanodenitrificans_
--------------------------------------------------------------------------------
-------------------------------------------------------E----RPTLMVLGDSLSAAYGF-A-
E-E-E-GWVALLERRV------A---DH----DP------PWRVVNASISGDTTRGALTRLPR-ALERH-----D-P---
--ALVIIELGGNDGLRGVHPNQML---DEMRTNLTELVR-LSLE--HGADVLLLGMHLPPNY-----GSHFTERFHRIYH
DVAR-EMD-VSLVPFFLEG-VAE-----D-------------R-A-----LMQPDGIHPTAEAQARML-E-NV---W-E-
M--------L-EE-------MV-----SC-------PS--------SVASCT---------------------NNGQRTT
DY--------
>WP_077279033.1_arylesterase__Thioalkalivibrio_denitrificans_
--------------------------------------------------------------------------------
-------------------------------------------------------E----RPTLMVLGDSLSTAHGF-A-
E-R-D-GWVALLERRL------A---QD----DL------PWQVVNASVSGETTRGALTRLPR-ALERH-----D-P---
--ALVIIELGGNDGLRGVHPNQML---AEMRDNLAQLVR-LSLD--HGADVLLLGMHLPPNY-----GSHFTERFHDIYH
QVAR-EFD-VPLVPFFLDG-VAE-----D-------------R-S-----LMQADGIHPTAEAQERML-E-NV---W-E-
V--------L-DG-------MV-----SC-------PS--------SVVSC-------------------------RPTT
DN--------
>WP_090483597.1_arylesterase__Ectothiorhodospira_mobilis_
--------------------------------------------------------------------------------
-----------------------------------------------------M-D----RPTLLVLGDSLSAAHGI-P-
L-E-A-GWVALLADRL------E---RR----DP------PWRVVNASAGGETTRGGLSRLPA-LLQRH-----E-P---
--QVVVLALGGNDGLRGI----SP---DEARDNLEALVG-TARK--AGARVLLVGIRVPPNL-----GRRYAERFHGIYH
QLAE-SQD-VPLVPFLLEG-VAL-----E-------------A-G-----MMQPDGIHPTARAQARML-D-TV---W-P-
E--------L-EP-------LL-----DA-------QD------------------------------------------
----------
>WP_025281367.1_arylesterase__Ectothiorhodospira_haloalkaliphila_
--------------------------------------------------------------------------------
-----------------------------------------------------D-E----RPTLLVIGDSLSAAYGM-P-
T-D-Q-GWVALLESRL------V---EQ----GR------DFRVLNASISGETTRGGLTRLPR-LLERH-----E-P---
--EWVILSLGGNDGLRRI----PL---EEMSRNLREMID-LSQD--AGAQVLLVGIQVPPNL-----GRHFTERFHRIYH
DLAA-EHD-LPLVPFLLEG-VAL-----E-------------E-G-----MMQSDGIHPTASAQPVML-D-TV---W-K-
V--------L-GP-------EL-----DG---------------------------------------------------
----------
>WP_090254650.1_arylesterase__Ectothiorhodospira_marina_
-----------------------------------------------------------------------------SV-
----------A------------------------------------------D-E----RPTLLVMGDSLSAAYGM-P-
T-E-Q-GWVALLESRL------D---AQ----GR------DFQVLNASISGETTRGGLTRLPR-LLERH-----E-P---
--DWVVLSLGGNDGLRRI----PL---EEMSRNLREMID-LSHN--AGARVLLVGIQIPPNL-----GRHFTERFHQIYH
DLAA-NHD-LPLVPFLLEG-VVL-----E-------------E-G-----MMQSDGIHPTAKAQPVML-D-TV---W-E-
V--------L-GP-------EL-----DG---------------------------------------------------
----------
>WP_090203833.1_arylesterase__Ectothiorhodospira_magna_
--------------------------------------------------------------------------------
-------------------------------------------------------E----RPALLIMGDSLSAAWGI-P-
V-E-Q-GWVALLEQRL------E---QN----GH------TWTVVNASISGETTRGGLTRLPR-ALERH-----Q-P---
--ELVIISLGGNDGLRGV----AL---DEIRHNLSRMIQ-LSGD--QGAQVVLVGIQVPPNL-----GRQFTQRFHQIYH
ELAA-EYQ-IPLVPFLLEG-VAL-----E-------------P-D-----LMQADGIHPTAQAQPIML-E-TV---W-G-
V--------L-EA-------VL-----AQ-------GR------------------------------------------
----------
>WP_076754286.1_arylesterase__Ectothiorhodosinus_mongolicus_
--------------------------------------------------------------------------------
----------A------------------------------------------D-E----PPRLLVVGDSLSAAFGI-P-
L-E-Q-GWVALLAERL------Q---IK----NP------AYQVINASISGETTMGGLTRLPA-LLERH-----E-P---
--EWVIISLGGNDGLRGI----AL---SEMRGNLQRMIH-LSRD--GGAQVLLVGIQIPPSL-----GRQYTQRFHQIYH
ELAE-EYA-LPLVPFLLED-VAL-----V-------------D-G-----MMQADGIHPTAAAQPIML-E-NV---W-S-
V--------L-AK-------PL-----LV-------PA--------T-----------------------------NP--
----------
>WP_036187419.1_arylesterase__Marinimicrobium_agarilyticum_
--------------------------------------------------------------------------------
-----------------------------------------------------Q-T----APKILVLGDSLSAGYGI-D-
V-E-D-GWVELLERRL------E---RE----GF------PHQVVNASVSGETTEGGLKRLPR-LLEAH-----Q-P---
--EWVILELGGNDGLRGY----PV---DEMRSNLEDAVA-LSRE--AGAKVLVLGIQIPPNY-----GRRYTDQFTAVYP
ALAE-EKA-LPLVPFMLEG-IAT-----R-------------Q-S-----LMQRDGIHPNADAQPLIL-D-NV---W-P-
V--------L-KP-------LL-----RP-------SP------------------------------------------
----------
>WP_091646263.1_arylesterase__Aquisalimonas_asiatica_
--------------------------------------------------------------------------------
-----------------------------------------------------G-E----R-TVLVLGDSLSAAYGM-D-
R-D-Q-GWVALLDQRL------A---EE----DL------PWRAANASTSGDTTRNGLSRLPQ-ALERH-----E-P---
--DIVVVALGGNDGLRGV----SP---GEIERNLGRIVE-TARD--AGARVLIAGVRIPPNY-----GQAYTERFTQSFA
NVAT-EYD-LALVPRILDG-VAE-----D-------------P-G-----LMQSDGIHPTADAQPLIL-D-TI---W-P-
E--------L-RP-------ML-----AE---------------------------------------------------
----------
>WP_049757296.1_arylesterase__Methylovorus_glucosotrophus_
---------------------------------------------A------------A--------------PSSNSA-
----------P---------------------------------------------------VILVFGDSLSAGYGI-P-
R-E-S-GWVSLLQQRL------Q---QR----G------LPHRVVNASISGETTSGGLSRIAE-AVRSH-----Q-P---
--SLVLVELGANDGLRGL----PV---EQMQQNLNKIIA-TNEA--AKARTILIGMMIPPNY-----GPRYTQSFNGSFR
ELAE-AHK-LPLVPFLLEG-VAG-----N-------------A-S-----LNQDDGLHPRAEAQERLL-D-NV---W-K-
V--------L-AP-------AL-----KI-------AP------------------------------------------
----------
>WP_081756085.1_arylesterase__Candidatus_Contendobacter_odensis_
-----------------------------------------------------------------------------ET-
----------P---------------------------------------------------AILVLGDSLSAAYGI-P-
A-E-Q-GWVSLLQRRL------A---ER----G------FPHRVVNASISGDTTSGGLSRLPA-ALTRD-----R-P---
--TIVIVELGANDGLRGQ----PL---MAMTANLARIIE-LSQQ--AGAQVMLTEMRIPPNY-----GPLYTQKFQATFS
ELAK-RHD-ITLIPFLLEG-VAG-----N-------------P-A-----LIQEDGLHPRTNAQPRIL-D-NV---W-P-
V--------L-EP-------VL-----K----------------------------------------------------
----------
>WP_083264593.1_arylesterase__Pseudohongiella_acticola_
--------------------------------------------------------------------------EADNT-
----------R---------------------------------------------------VLLVFGDSLSAAYRM-E-
E-R-D-GWVARLQQRL------H---DQ----P------APVQVVNGSVSGETTAGGRARLPA-MLSAH-----S-P---
--DIVILELGGNDGLRGL----PV---TSIRENLEHMIQ-LSQQ--AGAQVILAGIQIPPNY-----GPRYTAPFYAQYE
ELAE-QYD-LVRIPFLLEG-IAD-----N-------------A-A-----LMQDDGIHPTAEAQPMIV-D-SV---W-P-
V--------L-QQ-------VL-----RA-------EV--------SP--------------------------------
----------
>WP_082627924.1_arylesterase__Pseudohongiella_spirulinae_
--------------------------------------------------------------------------DQNNT-
----------P---------------------------------------------------VILVFGDSLSAAYRM-E-
E-S-Q-GWVALLQQRL------R---ER----D------YAHHVVNGSVSGETTGGGLARLPA-QLAGS-----E-P---
--DIVILELGGNDGLRGL----PV---AAIRSNLQEMIE-LSQQ--AGARVLLVGIQIPPNY-----GPRYTEPFYAQYQ
ELAE-QYG-TELIPFLLDG-IAD-----H-------------P-Q-----WMQDDGIHPTAEAQPMIV-D-IV---W-P-
V--------L-ES-------ML----------------------------------------------------------
----------
>WP_084661871.1_arylesterase__Marinospirillum_alkaliphilum_
----------------------------------------------------------------------------ERS-
----------P---------------------------------------------------VLLVMGDSLSAAYNI-P-
A-D-S-GWVSLLEQRL------Q---QQ----GLNHQ-GQPWRVVNASVSGETTSGGLTRLPA-LLRQH-----Q-P---
--QIVLLELGANDGLRGQ----PI---PRIHNNLNQMIR-MSRD--QGAEVLLLGILLPPNY-----GPRYTDQFAALYP
ELAA-ANR-LPLVPFLLAG-VAD-----Q-------------P-G-----LMQQDGLHPTAEAQAIIL-D-NV---W-P-
K--------L-YP-------LL-----R----------------------------------------------------
----------
>WP_091962354.1_arylesterase__Marinospirillum_celere_
----------------------------------------------------------------------------DEK-
----------K---------------------------------------------------TLLILGDSLSAAYNI-P-
E-S-S-GWVSLLEERM------H---SQ----T------PEWQVVNASISGETTSGGLTRLPD-LLRQY-----Q-P---
--EIVLLELAGNDGLRGL----PP---QRITSNLQQMID-LSQE--AGAQVLLAGILLPPNY-----GRRYLDEFEKIFP
SLAE-GNQ-LPLIPFLLKG-VAD-----Q-------------P-E-----LMQEDAIHPTAEAQPVIL-E-TV---W-E-
E--------L-QP-------LL-----DA-------H-------------------------------------------
----------
>WP_036240529.1_arylesterase__Marinospirillum_insulare_
----------------------------------------------------------------------------AER-
----------P---------------------------------------------------VILVMGDSLSAAYNI-P-
T-S-A-GWVSLLEERL------K---KR----T-------DWQVINASISGETTSGGLTRLPA-LLRQH-----Q-P---
--SLVLLELGANDGLRGL----PP---QLITNNLEKMLT-LSEE--SGAKVMLIGILLPPNY-----GPAYLAKFEQTYP
QLAK-KHQ-LPLLPFLLEG-VAD-----Q-------------P-S-----LMQEDGLHPTAEAQPKIL-E-NL---W-V-
E--------L-KP-------LL-----N----------------------------------------------------
----------
>WP_073434915.1_arylesterase__Halomonas_cupida_
-------------------------------------------------------------------------QTQAQS-
----------P---------------------------------------------------ILLVVGDSLSAAYGI-P-
Q-E-A-GWVTLLDQRL------D---GR----A---------QVINASISGETSSGGASRLAG-LLEQH-----Q-P---
--DIVVLELGGNDGLRGL----PP---QQMQANLNRMIE-QSRS--SGADVLLVGIDIPPNY-----GQAYREAFGQVFR
SLAD-EHQ-LPLLPFLLEG-IAL-----K-------------P-E-----LMQEDGIHPTADAQPLML-D-NV---W-A-
E--------L-AP-------LL-----RE-------QG--------VQLATKASQ---------------AKASQAEPSS
----------
>WP_097021856.1_arylesterase__Chromohalobacter_canadensis_
--------------------------------------------------------------------------------
----------D---------------------------------------------------TLLVVGDSLSAAHGI-E-
S-D-T-GWVNLLRQRL------G---SQ----H---------RVINASISGDTTSSGAARLPE-LLERH-----S-P---
--DIVLLELGGNDGLRGL----SP---QQMKLNLRDMIE-KSQA--ADARVLLLGIEIPPNY-----GASYTDAFRGVFR
QLSE-EYA-IPLVPFILDG-IAL-----Q-------------D-A-----MMQDDGIHPTAEAQPTIL-D-NV---W-E-
G--------L-AP-------ML-----KQ-------AS---------TTND-----------------------------
----------
>WP_083633079.1_arylesterase__Chromohalobacter_japonicus_
--------------------------------------------------------------------------------
----------D---------------------------------------------------TLLVVGDSLSAAHGI-E-
R-D-A-GWVNLLRQRL------S---SQ----H---------QVINASISGDTTSSGAARLPE-LLKRH-----S-P---
--DIVLLELGGNDGLRGL----SP---QQMKLNLRDMIE-KSQA--AGARVLLLGIEIPPNY-----GASYTDAFRGVFR
QLSE-EYD-APLVPFILDG-VAL-----Q-------------D-A-----MMQDDGIHPTAEAQPVIL-D-NV---W-E-
G--------L-AP-------ML-----KR-------AS--------TTTND-----------------------------
----------
>WP_092847512.1_arylesterase__Halomonas_xianhensis_
-----------------------------------------------------------------------------AP-
----------T---------------------------------------------------TVMVMGDSLSAAYGI-E-
R-E-S-GWVNLLRKRL------P---EE----V---------DVVNASISGETTSGGAARLPE-LLGQH-----D-P---
--DIVLLELGGNDGLRGL----PP---GQMRANLARMIE-ASRE--SGAKVLLLGIEIPPNY-----GQAYTDAFQRVYR
GLAD-EYG-IPLVPFLLDG-IAL-----D-------------K-S-----LMQDDGIHPTAAAQPRML-D-NV---W-P-
A--------L-AP-------LL-----TD-------EQ--------QLADRPH---------------------------
----------
>WP_072818928.1_arylesterase__Halomonas_ilicicola_
-----------------------------------------------------------------------------AS-
----------T---------------------------------------------------TLLVLGDSLSAAYGI-E-
R-E-A-GWVNLLRQRL------G---DD----V---------KVVNASISGETTAGGETRLPE-LLRQH-----A-P---
--DIVLIELGGNDGLRGL----SP---QQMRGNLSSMIE-ASQR--AEAKVLLVGIEIPPNY-----GQAYTRAFRSVYR
GLAE-KYG-VPLVPFLLDG-IAL-----D-------------D-G-----LMQDDGIHPTAEAQPRML-E-NV---W-P-
K--------L-EP-------LL-----PK-------QA--------RERVASH---------------------------
----------
>WP_089729769.1_arylesterase__Halomonas_muralis_
-----------------------------------------------------------------------------AS-
----------T---------------------------------------------------TLLIMGDSLSAAYGI-E-
R-Q-A-GWVNLLSERL------N---DD----V---------EVINASISGETTAGGATRLPE-LLGQH-----D-P---
--DIVLLELGGNDGLRGL----PP---LQMRANLSDMIE-ASQR--AGAKVLLLGIRVPPNY-----GQAYATAFHNVYR
ELSD-QYD-VPLVPFLLDG-IAL-----D-------------E-G-----LMQDDGIHPTAEAQDMIL-D-NV---W-P-
T--------L-KM-------LL-----SK-------QS--------ANVAKQ----------------------------
----------
>WP_092567846.1_arylesterase__Aidingimonas_halophila_
----------------------------------------------------------------------------DDT-
----------P---------------------------------------------------HLLIMGDSLSAAYGI-D-
E-D-E-GWVSLLEDRL------G---DQ----A---------DVTNASISGETTSGGAQRLPD-LLRQH-----E-P---
--EIVLLELGGNDGLRGL----PP---DQMRANLAAMIE-QSQE--TGAQVLLLGIDIPPNY-----GQAYRDAFRSVYT
ELAD-DHD-VSLVPFILEN-VAT-----R-------------D-S-----MMQDDDIHPTASAQPTIL-D-NI---W-P-
A--------L-GP-------LL-----EG-------ES--------DDAQE-----------------------------
----------
>WP_089708516.1_arylesterase__Halomonas_arcis_
-------------------------------------------QP---------------------------------S-
----------P---------------------------------------------------TLLVMGDSLSAAYNI-E-
R-E-D-GWVALLEERL------Q---GE----A---------EIVNASISGETTSGGAQRFDE-LLGQH-----A-P---
--DIVLLELGGNDGLRGL----PP---QQMQANLASMIE-ASQA--ADAEVLLLGIDIPPNY-----GEAYREAFTNVYH
DLAD-EYD-VTLVPFLLEG-VAL-----N-------------D-A-----LMQDDDIHPTAEAQPMIL-E-TV---W-E-
K--------L-EG-------ML-----AE-------QS------------------------------------------
----------
>WP_092830925.1_arylesterase__Halomonas_subterranea_
-------------------------------------------EPV------------N--------------SDADSA-
----------P---------------------------------------------------TLLVMGDSLSAAYNI-E-
R-E-E-SWVALLEERL------P---EE----A---------TVVNASISGETTSGGVQRFGD-LLRQH-----E-P---
--DIVLLELGGNDGLRGL----PP---RQMQANLATMIE-ASQA--ADAEVLLLGIDIPPNY-----GAAYREAFTTVYY
RLAE-EYD-IELVPFLLEG-VAT-----D-------------D-A-----LMQDDGIHPTAAAQPVIL-E-TV---W-E-
K--------L-EG-------IM-----TQ---------------------------------------------------
----------
>WP_018915447.1_arylesterase__Halomonas_zhanjiangensis_
----------------------------------------------------------------------------NER-
----------P---------------------------------------------------TVLVMGDSLSAAYGL-E-
N-D-Q-GWVTLLEKRL------S---DQ----A---------TVANASISGETTSGGLQRFSD-ILTKQ-----Q-P---
--DIVLLELGGNDGLRGL----AP---TQMRDNLASMIE-QSQE--ADAQVLLLGIDIPPNY-----GQAYRDAFTGVYY
SLAE-EYD-VPLVPFLLED-IAL-----N-------------Q-A-----LMQSDGIHPTADAQPIIL-D-NV---W-P-
E--------L-EP-------LL-----DN-------AY--------QVSAE-----------------------------
----------
>WP_022522759.1_MULTISPECIES__arylesterase__Halomonas_
--------------------------------------------------------------------------DTNPG-
----------P---------------------------------------------------TLLVMGDSLSAAYGI-E-
R-D-Q-GWVNLLEERL------G---DD----A---------QVINASISGETTSGGLQRFTD-LLGQR-----Q-P---
--DIVLIELGGNDGLRGL----SP---NQMQANLASMIE-QSQD--AGAQVLLLGIDIPPNY-----GQAYRDAFTGVFH
SLAE-EYD-VSLVPFLLED-IAL-----N-------------E-A-----LMQSDGIHPTADAQPIIL-D-NV---W-P-
E--------L-EP-------LI-----EP-------LL--------ETTHQAAVQ-------------------------
----------
>WP_040480695.1_arylesterase__Halomonas_boliviensis_
--------------------------------------------------------------------------DTD---
----------P---------------------------------------------------TLLVMGDSLSAAYGI-E-
R-D-E-GWVSLLAERL------E---GD----A---------HVINASISGETTSGGLQRFTE-LLRQR-----Q-P---
--DIVLIELGGNDGLRGL----SP---SQMQANLANMIG-QSQD--AGAQVLLLGIDIPPNY-----GQAYREAFTGVFY
SLAE-EYD-VSLVPFLLED-IAL-----N-------------D-A-----LMQSDGIHPTADAQPIIL-E-NV---W-P-
E--------L-EP-------LL-----EN-------LL--------ETTHQAAVQ-------------------------
----------
>WP_095604536.1_arylesterase__Halomonas_humidisoli_
---------------------------------------------------------------------------ADQR-
----------P---------------------------------------------------TLLVMGDSLSAAYGI-E-
Q-E-M-GWVTLLAERL------D---GE----A---------QVINVSISGETTSGGAQRLAN-IIGQR-----Q-P---
--DIVLLELGGNDGLRGL----PP---AQMRSNLAGMIE-QSQQ--AGADVLLLGIDIPPNY-----GQAYRDAFTGVFH
SLAD-EYD-VPLVPFLLEG-VAL-----N-------------E-Q-----LMQDDGIHPTAAAQPIIL-D-NV---W-P-
A--------L-EP-------LL-----DS-------VF--------QASAK-----------------------------
----------
>WP_089657038.1_arylesterase__Halomonas_pantelleriensis_
----------------------------------------------------------------------------DTS-
----------P---------------------------------------------------TLLVLGDSLSAAYGI-E-
Q-E-E-GWVHLLNERL------D---GE----V---------AVVNASISGETTSGGAQRLPD-LLGQH-----E-P---
--QLVLLELGGNDGLRGL----PP---QQMRHNLADMIE-ASQA--ADAEVLLLGIDIPPNY-----GQAYRDAFTGVYR
DLAE-EYD-VALVPFLLDG-VAL-----E-------------D-G-----MMQSDGIHPTASAQPVIL-D-NV---W-P-
E--------L-ER-------WL-----EQ-------RG--------ATLASGSAQ-------------------------
----------
>WP_026068615.1_arylesterase__Halomonas_smyrnensis_
----------------------------------------------------------------------------AER-
----------P---------------------------------------------------RVLVMGDSLSAAYGI-E-
R-E-A-GWVSLLAQRL------E---GK----A---------RVINASISGETSGGGATRLPA-LLEEH-----T-P---
--DLVVLELGGNDGLRGL----PP---GQMRANLAGMIE-QSRA--ADAEVLLLGIDIPPNY-----GPAYRDAFTGVYD
DLAE-RFE-VALVPFLLEG-VAL-----D-------------E-S-----LMQDDGIHPTAAAQPIVL-D-NV---W-P-
A--------L-AP-------LL-----EE-------EG--------VALAARRD--------------------------
----------
>WP_089685171.1_arylesterase__Halomonas_gudaonensis_
----------------------------------------------------------------------------NAP-
----------P---------------------------------------------------VVLIMGDSLSAAYGI-E-
A-D-R-GWVSLLQQRL------G---GK----A---------KVVNASISGETSSGGANRLPD-LLGQH-----E-P---
--NIVLLELGGNDGLRGL----PP---GQFEANMADMIE-VSRK--AGAEVLLLGIDIPPNY-----GQAYRDAFTGVYR
RLAD-DYD-LPLVPFLLDN-VAL-----K-------------D-E-----LMQDDGIHPTAEAQPTIL-D-TV---W-P-
K--------L-AP-------LL-----EA-------NG--------AELAEAGQD-------------------------
----------
>WP_027962260.1_arylesterase__Halomonas_halodenitrificans_
----------------------------------------------------------------------------DTR-
----------P---------------------------------------------------TLLVMGDSLSAAYGI-E-
A-D-R-GWVSLLQARL------E---GK----A---------RVVNASISGETSSGGASRFPA-LLGQH-----A-P---
--DIVLLELGGNDGLRGL----PP---GQFEANMRRMIE-ASLA--ADAQVLLLGIDIPPNY-----GRAYRDAFTGVYR
RLAD-DYA-LALVPFLLEG-VAL-----D-------------D-A-----LMQDDGIHPTAAGQPIML-D-NV---W-P-
E--------L-EA-------LL-----ED-------SG--------MALAKTRD--------------------------
----------
>WP_089676505.1_arylesterase__Halomonas_shengliensis_
----------------------------------------------------------------------------EER-
----------P---------------------------------------------------TLLVMGDSLSAAYGI-E-
A-D-A-GWVSLLQARL------D---GK----A---------RVVNASISGETSSGGATRLPE-LLGQH-----D-P---
--DIVLLELGGNDGLRGL----PP---GQFQANMRRMVE-ASQE--AGAEVLLLGIDIPPNY-----GQAYRDAFTGVYH
RLAD-DYD-LPLVPFLLEG-VAL-----E-------------E-T-----LMQDDGIHPTAAAQPVIL-E-NV---W-P-
T--------L-AP-------LL-----EE-------NG--------LALAEAQG--------------------------
----------
>WP_089711822.1_arylesterase__Halomonas_daqiaonensis_
----------------------------------------------------------------------------AER-
----------P---------------------------------------------------VLLVMGDSLSAAYGI-E-
Q-G-A-GWVSLLQARL------D---GK----A---------RVVNASISGETSSGAAARLPD-LLGQH-----E-P---
--DIVVLELGGNDGLRGL----PP---GQFAANMADMIE-ASQA--AGAEVLLLGIDIPPNY-----GRAYRDAFTGVYT
RLAD-EYD-LPLVPFLLEG-VAL-----E-------------D-E-----LMQSDGIHPTAAAQPQIL-E-NV---W-P-
E--------L-AP-------LL-----EA-------NG--------AAMAESTQD-------------------------
----------
>WP_089848361.1_arylesterase__Halomonas_saccharevitans_
----------------------------------------------------------------------------ASQ-
----------P---------------------------------------------------VVLVMGDSLSAAYGI-E-
Q-R-A-GWVSLLQTRL------D---GK----A---------RVVNASISGETTSGAAARLPD-LLGQH-----R-P---
--EIVVLELGGNDGLRGL----PP---GQMRANLAQMIE-QSQA--ANAEVLLLGIDIPPNY-----GRAYRDAFTGVFT
RLAD-EHD-LPLVPFLLEG-IAL-----E-------------D-E-----LMQDDGIHPTAAAQPRIL-E-NV---W-P-
A--------L-AP-------LL-----EQ-------SG--------VAQAALAQD-------------------------
----------
>WP_071942125.1_arylesterase__Halomonas_aestuarii_
----------------------------------------------------------------------------EER-
----------P---------------------------------------------------LLLVMGDSLSAAYGI-E-
R-Q-E-GWVSLLDERL------D---GK----A---------NVVNASISGETSSGGASRLPD-LLGQH-----E-P---
--HIVLLELGGNDGLRGL----PP---RQFEANMADMIE-ASQA--AGAEVLLLGIDIPPNY-----GQAYRDAFTGVYD
RLAE-EFD-VPLVPFLLEG-IAL-----D-------------D-S-----LMQDDGIHPTAAAQPRIL-D-TV---W-P-
E--------L-AP-------LL-----EE-------NG--------LTLAVHD---------------------------
----------
>WP_089793143.1_arylesterase__Halomonas_korlensis_
----------------------------------------------------------------------------EPR-
----------P---------------------------------------------------VILIMGDSLSAAYGI-E-
Q-E-A-GWVGLLEARL------D---TT----A---------KVINASISGETSSGGASRLPE-LLGQH-----E-P---
--DIVLLELGGNDGLRGL----PP---TQFEANMRRMIE-ASLA--VDAEVVLLGIDIPPNY-----GQAYRNAFADVFV
RLAD-DYD-LPLLPFLLED-VAL-----V-------------D-G-----LMQDDGIHPTTEAQPIIL-D-NV---W-P-
V--------L-EP-------LL-----ER-------NG--------TDIAEQAVE-------------------------
----------
>WP_016417900.1_arylesterase__Halomonas_anticariensis_
----------------------------------------------------------------------------DTR-
----------P---------------------------------------------------TLLVMGDSLSAAYGI-E-
Q-E-Q-SWVHLLAERL------G---DD----I---------RVINASISGETTSGGLSRLPE-LLRQH-----E-P---
--ELVLLELGGNDGLRGL----SP---RQMHANLAKMIE-ASHE--ADAGVLLLGIDIPPNY-----GPAYREAFRNTYT
ELAE-TYN-VPLVPFILEN-IAL-----D-------------E-S-----LMQGDGIHPTASAQPIIL-D-NV---W-P-
K--------L-ET-------LL-----ER-------HV--------DLSFNTQD--------------------------
----------
>WP_052383958.1_arylesterase__Halomonas_xinjiangensis_
----------------------------------------------------------------------------DER-
----------P---------------------------------------------------TLLVMGDSLSAAYGI-E-
Q-E-L-GWVHLLEQRL------D---GK----V---------RVINASISGETTSGGASRLPD-LLRQH-----E-P---
--ELVLLELGGNDGLRGL----PP---RQMRANLASMIE-ESLD--AGAQVLLLGIDIPPNY-----GQAYRDAFRSTYT
QLAE-EYE-VPLVPFILED-IAL-----E-------------T-T-----LMQDDGIHPTADAQPIIL-E-NI---W-P-
E--------L-ES-------LL-----AR-------HT--------EVSVTSD---------------------------
----------
>WP_064699486.1_arylesterase__Halomonas_caseinilytica_
----------------------------------------------------------------------------APR-
----------P---------------------------------------------------LILVMGDSLSAAYGI-E-
R-E-D-GWVSLMADHL------T---GK----A---------RVVNASISGETTAGGKARLPE-LLRQH-----D-P---
--DIVLLELGGNDGLRGL----PP---SQMRANLAAMIE-ASQA--SGAEVALLGIDIPPNY-----GQAYREAFGDTFA
ALAK-RYD-IPLVPFLLDD-VAL-----Q-------------D-G-----LMQDDGIHPTAAAQPQIL-D-NV---W-P-
V--------L-AA-------LL-----ET-------SG--------IDLASRPQ--------------------------
----------
>WP_092522087.1_arylesterase__Halomonas_taeanensis_
------------------------------------------DASS------------A--------------DSRTDR-
----------P---------------------------------------------------TLLVMGDSLSAAYGL-E-
RPE-D-GWVSLLAMRL------E---GE----A---------RVVNASISGETSAGGATRLPK-LLGQH-----S-P---
--DIVLLELGANDGLRGL----AP---SQMRRNLESMIE-KSQA--SGARVMLLGIDIPPNY-----GDAYRQAFTGVFD
DLAE-RHE-LPLVPFLLEG-VAL-----Q-------------D-A-----LMQDDGLHPTAEAQPIIL-D-NV---W-P-
T--------L-AP-------LL-----EQ-------AK--------PEAAAGKEAISPDS---------SAAVSPSQPVP
GAL---PAQA
>WP_017430869.1_arylesterase__Halomonas_jeotgali_
----------------------------------------------------------------------------DTR-
----------P---------------------------------------------------TLLVMGDSLSAAHNI-E-
Q-D-A-GWVNLLRQRL------D---DR----A---------RVVNASISGETSSGAAARLPE-LLEQH-----A-P---
--ELVALELGGNDGLRGL----PP---DELYANLAQMIE-QSRA--ADARVLLLGIDIPPNY-----GEAYRDAFTRVYP
RLAA-DYQ-VALLPFLLDT-IAL-----D-------------E-S-----LMQDDGIHPTAQAQPRVL-D-NV---W-P-
V--------L-QP-------LL-----KA-------AE--------H---------------------------------
----------
>WP_090131482.1_arylesterase__Kushneria_avicenniae_
--------------------------------------------------------------------------------
----------E---------------------------------------------------TLLVVGDSLSAARGI-D-
R-D-E-GWVNLLRQRL------A---SQ----AP-----DRYTVVNASISGDTTAGGLERLPE-ALERY-----S-P---
--DLVLLELGGNDGLQGL----PP---DRMQNNLAQMIE-KSQA--SGARVALLGILIPPNY-----GQAYTKAFADVFP
MLAS-QYD-VPLVPFILDG-VAL-----N-------------D-D-----LMQDDRIHPNAKGQPIIL-D-NI---W-P-
T--------V-AA-------ML-----DE-------AS--------PGETNHASRH------------------------
----------
>WP_100918906.1_arylesterase__Candidatus_Thiodictyon_syntrophicum_
------------------------------------------DAA---------------------------------P-
----------P---------------------------------------------------VILVLGDSLSAAYGI-A-
L-A-D-GWVALLQGRL------R---ER----G------LDWRVVNAGLSGDTTAGGLTRLPE-LLKRH-----R-P---
--AILIVELGANDGLRGL----KP---TVVRDNLARIIQ-AGRA--AGSRVLLTGIQLPPNY-----GAAYNQAFQAVFQ
DLAA-AQG-VPLVPGLLAG-VAE-----D-------------R-A-----LMQADGVHPGAAAQPRIL-D-NV---W-P-
V--------L-EP-------LL-----VT-------DP--------PAGN------------------------------
----------
>WP_020508509.1_arylesterase__Lamprocystis_purpurea_
-----------------------------------------SDATT------------T---------------TPGQP-
----------P---------------------------------------------------TIVVLGDSLSAAYGF-A-
Q-A-D-GWVALLQERL------R---TR----G------LDFAVINAGISGDTTAGGLTRLPA-LLARH-----R-P---
--ALLLIELGANDGLRGL----KT---EVLRENLTRMVQ-LGQA--AGSQVLLIGIRLPPNY-----GAAYERAFQAVFQ
EVAA-AHG-VPLLPSLLEG-VAE-----D-------------R-G-----LMQADEIHPTAAAQPRIL-E-NV---W-P-
M--------L-AP-------LL-----SA-------TQ--------PKND------------------------------
----------
>WP_040729505.1_arylesterase__Thiocapsa_marina_
-------------------------------------------KTT------------T--------------DETAAP-
----------A---------------------------------------------------VILVLGDSLSASYGL-D-
R-E-S-GWVSLLEERL------R---ER----G------MVFRVVNASVSGDTTAGGLTRLGP-LLQDH-----A-P---
--ALVLIELGANDGLRGL----GF---EIIRNNLAQMIE-RSRA--SGSSVLLTGLRLPPNY-----GAAYTDGFQAVFR
EVAE-AES-VPLVPDLLAG-VAE-----N-------------W-D-----LMQADGLHPTAEAQPRIL-D-NV---W-P-
V--------L-EP-------LL-----ES-------SR------------------------------------------
----------
>WP_005221298.1_arylesterase__Marichromatium_purpuratum_
-----------------------------------------------------------------------------AT-
----------P---------------------------------------------------TLLVLGDSLSAGYGI-D-
R-E-R-SWVRLLEQRL------E---QE----A------LAYRTVNASVSGETTAGGLTRLPA-LLERH-----R-P---
--AVVIIELGANDGLRGL----SL---ERLRANLDALIT-QTQA--SGSRVLLLGVRLPPNY-----GAVYTDRFQAVFR
EAAA-AHA-IPLVAEMLRG-IAE-----N-------------R-A-----LMQADGLHPTAAAQARIL-D-NL---W-P-
T--------L-HP-------LL-----VP-------PR--------H---------------------------------
----------
>WP_091334727.1_arylesterase__Allochromatium_warmingii_
------------------------------------------DAVT------------P--------------EMTPAA-
----------P---------------------------------------------------VVLVLGDSLSANYGF-D-
T-Q-H-GWVTLLAERI------A---GA----G------LPHQVVNASISGETTAGGVTRLPA-LLARH-----H-P---
--AVLLIELGANDGLRGW----AV---ADLRERLTQLVN-SGQA--AGAQVLLVGVRLPPNY-----GASYLAGFQAVFG
EVAQ-ALA-VPLVPNLLQG-VDE-----D-------------W-S-----LMQADGLHPTAAAQVRLL-D-NV---W-P-
I--------L-GP-------LL-----RG-------HG--------HQ--------------------------------
----------
>WP_012970408.1_arylesterase__Allochromatium_vinosum_
-----------------------------------------------------------------------------EA-
----------P---------------------------------------------------VVLVLGDSLSAGYGI-D-
T-E-R-GWVAQLAARI------E---RA----G------LPHRVVNASVSGETTVGGLTRLPA-LLERH-----R-P---
--AVLVIELGANDGLRGW----DF---AVMRENLTRLVV-QGRE--AGARVLLIGVRLPPNY-----GASYTDGFQAVFM
EVAA-EQG-VPLVPTLLKG-VAE-----D-------------W-S-----LMQADGLHPTAEAQERIL-D-NV---W-P-
T--------L-QP-------VL-----AD---------------------------------------------------
----------
>WP_014779421.1_arylesterase__Thiocystis_violascens_
-----------------------------------------------------------------------------QA-
----------P---------------------------------------------------IILALGDSLSAGYGL-A-
R-E-D-GWVWLLDQRL------R---QL----G------LPHQVVNASVSGDTTAGGLTRLPS-LLEQH-----R-P---
--EVMVIELGANDGLRGL----DV---QVIRDNLTALIR-QARA--VDSRILLVGVRLPPNY-----GAAYTNEFQGVFQ
TVSK-AEG-VALVPDLLQD-VAE-----H-------------W-D-----LMQPDGIHPTAEAQGRIL-E-NV---W-P-
V--------L-EP-------LV-----RA-------TS--------GSGS------------------------------
----------
>WP_007041240.1_arylesterase__Thiorhodococcus_drewsii_
-----------------------------------------------------------------------------NP-
----------P---------------------------------------------------GVLVLGDSLSAGYGL-G-
P-G-E-GWVSLLAERL------K---AD----G------RAETVVNASVSGDTTAGGLTRLPS-LLARH-----R-P---
--AVLVIELGANDGLRGL----GL---AVIRQNLTRLVQ-LGQD--SGCRVLLIGVRLPPNY-----GASYTQGFQSLFG
EVAE-SLD-VSLVPALLAD-VAE-----H-------------W-D-----LMQADGLHPRAKAQGRIL-D-NV---W-P-
A--------L-EP-------LL-----SA-------PE--------GH--------------------------------
----------
>WP_043758132.1_arylesterase__Imhoffiella_purpurea_
----------------------------------------------------------------------------ESP-
----------P----------------------------------------------------ILVLGDSLSAGYGL-A-
P-G-E-GWVDLLAERL------E---AE----G------RAEAVVNASVSGDTTSGGLTRLPP-LLERH-----R-P---
--SVLVLELGANDGLRGL----GL---DLVRQNLTRLVQ-LGRE--AGCRVLLIGVRLPPNY-----GASYTQGFQAAFR
EVAE-SLD-VPLVPALLAD-VAE-----H-------------W-D-----LMQPDGLHPLAKAQGRIL-D-NV---W-P-
A--------L-EP-------LL-----GA-------PE--------GR--------------------------------
----------
>WP_070078251.1_arylesterase__Acidihalobacter_yilgarnensis_
----------------------------------------------------------------------------AKA-
----------P---------------------------------------------------IILILGDSLSAAHGI-P-
V-D-A-GWVHLLAARL------F---QE----G------YPDRVVNASIGGDTTAGGLARLPA-ELARY-----H-P---
--SLVVIELGGNDGLRGT----PI---ATFRAQLEQLVA-TAQR--GGARVLLLGVRMPPNY-----GPAYTQMFHRVYE
AVAR-QTH-TPLVPFLLKG-VAT-----D-------------P-A-----LMQADGIHPTAAAQPQLL-D-NV---W-P-
S--------L-RP-------LL-----RR---------------------------------------------------
----------
>WP_070074016.1_arylesterase__Acidihalobacter_aeolianus_
--------------------------------------------------------------------------DAARK-
----------G---------------------------------------------------VILVLGDSLSAGHGI-P-
L-D-A-GWVHLLAEKL------T---RE----G------YPYRVVNASIGGDTTAGGLARLPA-ELARF-----R-P---
--AVVIVELGGNDGLRGT----PI---STFREQLTRLVD-TARS--SGARVLLLGVRMPPNY-----GPAYTQMFHKVYD
EVAA-RTA-TPLVPFLLKG-VAT-----H-------------P-T-----LMQSDGIHPTAAAQPRLL-A-NV---W-P-
T--------L-EP-------LL-----AR---------------------------------------------------
----------
>WP_065089215.1_arylesterase__Acidihalobacter_prosperus_
--------------------------------------------------------------------------DAPGK-
----------A---------------------------------------------------AILVLGDSLSAGHGI-P-
I-D-A-GWVHLLAEKL------S---RE----G------YPYRVVNASIGGDTTAGGLARLPA-ELTRF-----H-P---
--AVVIVELGGNDGLRGT----PV---ATFRAQLTRLVI-TARS--SGARVLLLGVRMPPNY-----GPAYTQMFHAVYD
EVAR-MTG-TPLVPFLLKG-VAT-----H-------------P-A-----LMQSDGIHPNAAAQPKLL-A-NV---W-P-
V--------L-QP-------LL-----AH---------------------------------------------------
----------
>WP_029889530.1_arylesterase__Polycyclovorans_algicola_
---------------------------------------------------------------------------QGDA-
----------P---------------------------------------------------VIMVLGDSLSAAYGI-D-
A-R-Q-GWVSLLEARL------E---EK----G------LPHRVVNASVSGETSSGGLARLPR-LLERH-----A-P---
--DWVLIELGGNDGLRGL----QV---SELQSNLTRMVD-LSHE--AGAQPVLFEMMIPSNY-----GPTYTEQFVASFT
RVAK-AND-APLVPFLLAK-FAT-----D-------------S-D-----AFLPDGIHPTAASQPAIL-D-TV---W-T-
T--------L-GP-------LL-----ED---------------------------------------------------
----------
>WP_091533759.1_arylesterase__Fontimonas_thermophila_
------------------------------------------GTAP------------S--------------GGTAGA-
----------P---------------------------------------------------VILVLGDSLSAAYGI-A-
L-D-K-GWVALLQARL------S---AA----G------YPHRVVNASVSGETTAGGLARLPA-LLDRH-----K-P---
--QWVLVELGGNDGLRGL----PL---TQLRDNLRRIVA-LSQT--AGARPVLFEMRIPSNY-----GPDYAEGFRASFA
TVAR-ETA-TPLVPFFLAA-IAT-----D-------------P-T-----AFQEDGIHPTAGAQAAML-D-AV---W-A-
T--------L-QP-------LL-----ER---------------------------------------------------
----------
>WP_093284494.1_arylesterase__Solimonas_aquatica_
-----------------------------------------------------------------------------DA-
----------P---------------------------------------------------TWLVLGDSISAGYGI-E-
V-S-R-GWVALLQERL------K---NA----G------YPARIVNASVSGDTSAGGLARLPA-LLTRH-----R-P---
--RLVLIELGGNDGLRGL----PV---AKLRDNLKQMVL-LTRQ--AGAQPVLMQMRIPRNY-----GPAYSQQFEDSYT
RLAQ-ELK-VPLAPFLMDR-FAL-----D-------------P-N-----AFQDDGIHPAAAMQGRML-D-TV---W-P-
T--------L-AA-------LA-----KA-------K-------------------------------------------
----------
>WP_028081290.1_arylesterase__Solimonas_soli_
-----------------------------------------QDAA----------------------------AATGAV-
----------P---------------------------------------------------TWLVLGDSLSAAYGI-P-
Q-S-R-GWVALLQQRL------S---ER----G------YRARVVNASVSGETTAGGLARLPA-LLAQH-----K-P---
--ALVLVELGGNDGLRAL----PV---AKLRDNLDRIAM-LASK--AGARPVIFEMLLPPNY-----GADYAQQFAASFA
LVAR-HHG-APLVPFLLAP-IAT-----D-------------P-A-----AFQDDGIHPLATSEPKIL-D-AV---W-P-
H--------L-EP-------LA-----RP---------------------------------------------------
----------
>WP_051101768.1_arylesterase__Solimonas_variicoloris_
-----------------------------------------ADAAN------------T--------------AAGGDA-
----------P---------------------------------------------------VWLVLGDSISAAYGI-P-
Q-S-R-GWVALLQQRL------R---DR----G------YNARVVNASVSGETTAGGLARLPA-LLARH-----R-P---
--KVVLIELGGNDGLRAL----PI---ARLRDNLTQLVG-LSRQ--AGARAAVFEMLLPSNY-----GPDYVAQFTASFG
LVAK-AQR-ATLVPFLLAP-IAT-----D-------------P-A-----AFQDDGIHPTAAVQERLL-D-TV---W-P-
A--------L-EP-------LA-----R----------------------------------------------------
----------
>WP_084615757.1_arylesterase__Solimonas_flava_
----------------------------------ADA----AAAAN------------A--------------PAGGDA-
----------P---------------------------------------------------VWLVLGDSISAAYGI-P-
Q-S-R-GWVALLQQRL------R---DR----G------YNARVVNASVSGETTAGGLARLPA-LLARH-----R-P---
--KVVLIELGGNDGLRAL----PI---ARLRDNLTQLVG-LSRQ--AGARAAVFEMLLPSNY-----GPDYVAQFTASFG
LVAK-AQR-ATLVPFLLAP-IAA-----D-------------P-S-----AFQDDGIHPTAAVQDRLL-D-TV---W-P-
A--------L-EP-------LA-----R----------------------------------------------------
----------
>WP_018972499.1_arylesterase__Rudaea_cellulosilytica_
------------------------------------------------------------------------------A-
----------PS-----------------------------------------T-P----TGPILVLGDSLSSAHRI-A-
P-E-A-GWVHLLEQRL------R---E-----Q-----GVPRQVVNASISGETTSGGLARLPK-LLAEH-----K-P---
--ALVIVELGANDGLRGL----PI---AEIRTNLKSILT-AARA--AGARSALLGIELPINY-----GPQYRDGLREIYR
GLAA-EFN-VPLVPFLLDG-VAE-----K-------------P-E-----WMQDDGLHPKAEGEPRVL-D-NV---W-A-
V--------L-VP-------EL-----KP-------QH------------------------------------------
----------
>WP_062534976.1_arylesterase__Mizugakiibacter_sediminis_
------------------------------------------------------------------------------A-
----------P--------------------------------------------------PPVLVLGDSLSAAHNI-P-
A-D-A-GWVHLLEVRL------R---E-----M-----KAPRPVINASVSGATTADGVTRLPA-LLQEH-----R-P---
--ALVILELGANDGLRGL----PL---AEIRANLEAMIR-VCRA--AEVEVLLIGIELPVNY-----GPRYRGDLRAVYR
DLAA-RYR-LPLVPFLLDG-VAL-----D-------------P-A-----LMQDDGLHPAAAGEPRVL-D-NV---W-K-
V--------L-AP-------RV-----AR-------LR------------------------------------------
----------
>WP_092406134.1_arylesterase__Dokdonella_immobilis_
----------------------------------------------------------------------------LTS-
----------P--------------------------------------------------QPVLVLGDSLSAGYGI-E-
P-E-S-GWVNLLRERL------G---T-----E-----DPARDVVNASISGETTAGGLARIEK-LLDEH-----R-P---
--ALVVLELGANDALRGL----PL---SAPRQNLTRIIE-LSRK--AGARVVLVGIEIPVNY-----GPQYRDGLRNLYR
DLAT-EFK-LPLVPFLLDG-VAL-----D-------------P-E-----LMQADGLHPTAAAQPRVL-A-NV---L-P-
A--------L-EK-------AL-----KP---------------------------------------------------
----------
>WP_067651305.1_arylesterase__Dokdonella_koreensis_
------------------------------------------------------------------------------A-
----------P--------------------------------------------------GPVLVLGDSLSAAYGI-P-
A-A-S-GWVSLLTERL------R---T-----A-----PESREVVNASISGETTAGGLARLPK-LLADH-----R-P---
--ALVVVELGANDALRGL----PI---AAPRENLSRIIE-QSRE--AGARVLLLGIEIPVNY-----GPQYRDSLRAMYR
DLAA-DFN-LPLVPFLLDG-VAL-----D-------------P-D-----LMQADGLHPTAAAQPTLL-E-NV---W-P-
A--------L-EK-------AL-----AR---------------------------------------------------
----------
>WP_014403680.1_arylesterase__Frateuria_aurantia_
---------------------------------------------------------------------------ASAA-
----------P--------------------------------------------------STLLVVGDSLSAAHNI-P-
E-Q-A-GWVALLGQRL------S---K-----M-----RPPWQVVNASISGETSLSGRARLPA-LLANR-----R-P---
--ALVVIELGANDGLRGL----PL---PALKANLTAMVK-AARG--AGARVLLLGIELPVNY-----GPRYRDGLAQVYV
QIAQ-AEH-VALVPFMLDG-VAQ-----H-------------L-E-----LMQADGLHPVADAEPRVL-D-HI---W-P-
R--------L-QP-------LL-----QP-------AE--------AASHHP----------------------------
----------
>WP_046969600.1_arylesterase__Luteibacter_rhizovicinus_
----------------------------------------------------------------------------ADA-
----------P--------------------------------------------------RKVLVLGDSLSAAHNI-P-
V-D-A-GWVRLLDART------S---K-----M-----ATPWTMVNASISGETSLSGRNRLPG-LLQKQ-----H-P---
--AVVVIELGANDGLQGL----PL---GQLAGNLDGMID-AAKG--AGAKVLLLGIELPVNY-----GPQYRDGLRKVYA
DAAR-KHD-VGLVPFLLDG-VAL-----D-------------P-S-----LMQDDGLHPTAQGEPRVA-D-NV---W-K-
A--------L-TP-------LL-----R----------------------------------------------------
----------
>WP_091337389.1_arylesterase__Frateuria_terrea_
------------------------------------------------------------------------------A-
----------T-------------------------------------------------PKTVLVLGDSLSAAHNI-A-
A-D-A-GWVHLLELRL------G---K-----M-----EPPWRVVNASISGETTLSGRRHLPG-LLKTY-----R-P---
--AVLVLELGANDGLRGL----PL---DAMKDNLAAMID-MARQ--AHAKVLLLGIELPVNY-----GPRYRDALRAVYA
DLAR-RKQ-TALVPFLLEG-VAL-----D-------------P-S-----RMQDDGLHPTAAGEPVVF-S-TV---W-S-
K--------L-VP-------LL-----Q----------------------------------------------------
----------
>WP_092705018.1_arylesterase__Rhodanobacter_glycinis_
------------------------------------------------------------------------------A-
----------P-------------------------------------------------TKTVLVLGDSLSAAHNI-A-
T-D-Q-GWVHLLDVRL------G---K-----M-----VPAWTAINASISGETSLSGRNRLPA-LLAKY-----R-P---
--KVVVIELGANDGLQGL----SL---ADLRVNLAAMID-ESIA--AKAKVLLLGIELPVNY-----GPQYRDGLRAIYA
DLAR-QKH-VALVPFLLAG-VAL-----K-------------P-E-----LMQDDGLHPLAAGEPIVL-D-TV---W-G-
K--------L-QP-------LL-----R----------------------------------------------------
----------
>WP_026633510.1_MULTISPECIES__arylesterase__Dyella_
------------------------------------------------------------------------------A-
----------P-------------------------------------------------GKTVLVLGDSLSAAHNI-A-
A-A-Q-GWVHLLEVRL------A---D-----M-----EPGWTAINASISGETSLSGRNRLPA-LLEKY-----H-P---
--GVLVLELGANDGLRGL----PL---PALRENLAAMID-AAQK--SGARVLLLGIELPVNY-----GPQYRDGLRAVYA
ELAR-DKR-TALVPFLLEG-VAT-----D-------------A-S-----LMQDDGLHPTAAGEPKVL-D-NV---W-N-
A--------L-RP-------LL-----HG-------SA--------KQ--------------------------------
----------
>WP_049623397.1_arylesterase__Frateuria_defendens_
------------------------------------------------------------------------------A-
----------P-------------------------------------------------TKTMLVLGDSLSAAHNI-A-
T-E-Q-GWVHLLEARL------S---S-----M-----EPTWRVINASISGETSLSGRNRLPA-LLEKY-----K-P---
--AVLVLELGANDGLRGL----PL---PALRENLATMID-LAQK--SGARVLLLGIELPVNY-----GPQYRDGLRAVYR
ELSQ-QKR-TALVPFLLDG-VAL-----D-------------P-S-----RMQDDGLHPTAAGEPGVL-D-NV---W-P-
S--------L-QP-------LL-----R----------------------------------------------------
----------
>WP_017462727.1_arylesterase__Dyella_ginsengisoli_
------------------------------------------------------------------------------A-
----------P-------------------------------------------------TRSVLVLGDSLSAAHNI-P-
V-E-S-GWVSLLYGRL------A---K-----M-----EPPWRVVNASISGETSLSGRNHLPG-LLAKE-----R-P---
--AVVVIELGANDGLRGL----PL---DALRDNLAAMID-MAHE--AGAKVLLLGIELPVNY-----GPQYRDGLRSIYA
DLAR-QKH-VALVPFLLDG-VAL-----D-------------P-S-----LMQDDGLHPTAAGEPHVL-Q-NV---W-P-
A--------L-EP-------LL-----RK-------AP--------R---------------------------------
----------
>WP_063672626.1_arylesterase__Dyella_thiooxydans_
------------------------------------------------------------------------------A-
----------P-------------------------------------------------TRSVLVLGDSLSAAHNI-P-
V-E-S-GWVSLLYGRL------A---K-----M-----EPPWRVVNASISGETSLSGRNHLPG-LLAKE-----R-P---
--AVVVIELGANDGLRGL----PL---DALRDNLAAMID-MAHK--AGARVLLLGIELPVNY-----GPQYRDGLRAIYA
DLAR-QKH-VGLVPFLLDG-VAL-----D-------------P-S-----LMQDDGLHPTAAGEPRVL-Q-NV---W-P-
A--------L-GP-------LL-----RK-------AS--------R---------------------------------
----------
>WP_046970366.1_arylesterase__Dyella_japonica_
------------------------------------------------------------------------------A-
----------P-------------------------------------------------PKTVLVLGDSLSAAHNI-P-
V-E-A-GWVHLLGDRL------T---K-----M-----EPGWTVVNASISGETSLSGRNRLAA-LLEKA-----R-P---
--AVLVIELGANDGLRGL----PL---AQLKDNLAAMID-AGQQ--AHARVLLLGIELPVNY-----GPQYRDGLRAIYA
DLAR-TKN-TALVPFLLDG-VAL-----R-------------P-E-----LMQEDGLHPVAAGEPMVL-D-NV---W-K-
G--------L-AP-------LL-----R----------------------------------------------------
----------
>WP_043102054.1_arylesterase__Oleiagrimonas_soli_
-----------------------------------------------------------------------------AA-
----------P--------------------------------------------------RTVLVLGDSLSAAHNI-A-
A-E-Q-GWVHLLDARL------K---D-----M-----RPAWRAINASISGETSLSGRNRLPA-LLKQY-----K-P---
--RVVVLELGANDGLRGL----PL---DRMRDNLAAMIE-ASQA--AGARVLLLGIELPVNY-----GPRYRDALREVYV
DLAQ-QYH-TALVPFLLDG-VAL-----D-------------P-A-----LMQADGLHPTAAGEPRVL-Q-NV---W-K-
A--------L-YP-------LL-----EK-------PV--------H---------------------------------
----------
>WP_040669953.1_arylesterase__Rhodanobacter_fulvus_
-----------------------------------------------------------------------------AT-
----------P-------------------------------------------------KKTVLVLGDSLSAAHNI-P-
V-E-A-GWVHLLDTRL------G---K-----M-----VPEWRAVNASISGETSLSGRNRLPA-LLQKY-----H-P---
--DVLVIELGANDGLRGL----PL---PALRDNLDAMIT-MAQK--SRARVLLVGIELPVNY-----GSRYRDGLRAVYA
DLAA-SRK-LALVPFLLKG-VAM-----D-------------P-A-----LMQNDGLHPVAAAEPTVL-E-TV---W-Q-
G--------L-QP-------LL-----KL-------PH--------SPRS------------------------------
----------
>WP_040673518.1_arylesterase__Rhodanobacter_spathiphylli_
-----------------------------------------------------------------------------AT-
----------P--------------------------------------------------NTVLVLGDSLSAAHNI-P-
V-E-S-GWVHLLDARL------S---T-----M-----VPKWTAVNASISGETSLSGRNRLPT-LLKKY-----R-P---
--AVLVLELGANDGLRGL----PL---PALRANLDAMIA-AAQQ--AKVRVLLVGIELPVNY-----GPQYRDGLRAIYA
ELAH-SRG-TALVPFLLEG-IAL-----D-------------P-A-----KMQADGMHPVAAAQPQVL-D-TV---W-Q-
Q--------L-EP-------LL-----RR-------EA--------KPNGL-----------------------------
----------
>WP_027490773.1_MULTISPECIES__arylesterase__Rhodanobacter_
-----------------------------------------------------------------------------AA-
----------P--------------------------------------------------KTVLVLGDSLSAAHNI-P-
V-E-A-GWVHLLDARL------N---Q-----M-----VPKWRAINASISGETSLSGRHRLPA-LLATY-----R-P---
--AVLVLELGANDGLRGL----PL---PALRDNLDAMVV-AAQK--AKVRVLLVGIELPVNY-----GPRYRDGLRAVYA
ELAQ-SRH-VALVPFLLEG-VAL-----D-------------P-A-----LMQADGLHPVAAAQPRVL-D-TV---W-K-
P--------L-RP-------LL-----R----------------------------------------------------
----------
>WP_008435758.1_arylesterase__Rhodanobacter_thiooxydans_
-----------------------------------------------------------------------------AA-
----------P--------------------------------------------------KTVLVLGDSLSAAHNI-P-
V-E-S-GWVQLLDTRL------D---Q-----M-----VPKWRAINASISGETSLSGRNRLPA-LLAKY-----R-P---
--TVLVLELGANDGLRGL----PL---PALRDNLDVMIR-AAQQ--AKVRVLLVGIELPVNY-----GPRYRDGLRAVYG
ELAR-SRQ-VALVPFLLEG-VAL-----D-------------P-A-----LMQADGLHPVAAAEPRVL-Q-TV---W-T-
V--------L-QP-------LL-----H----------------------------------------------------
----------
>WP_017357190.1_MULTISPECIES__arylesterase__Stenotrophomonas_
---------------------------------------------------------------------------CAKG-
----------P------------------------------------------E-P----RHAVLVVGDSLSAAHNI-P-
A-A-S-GWVNLLQQRV------N---QQ----I-----KPPPAIINASISGETSSGALTRLPG-LLQKH-----R-P---
--SVVVIELGGNDALRGL----TP---AQLRGNLEKMIL-ASQA--AGANVLLLGIDVPPNY-----GPAYRQRLKQVYA
DLAR-QHK-VALLPFLLEG-VAL-----Q-------------P-G-----SMQADGLHPTAAAQPRVL-D-NV---W-P-
L--------L-RP-------LL----------------------------------------------------------
----------
>WP_038690442.1_arylesterase__Stenotrophomonas_rhizophila_
---------------------------------------------------------------------------CAKG-
----------A------------------------------------------A-P----ANAVLVVGDSLSAAHNI-P-
A-E-S-GWVNLLQQRV------K---QQ----V-----KPAPAIINASISGETTAGALTRLPG-LLAKH-----R-P---
--AVVVIELGGNDALRGL----TP---VQLRGNLEKMIV-ASQT--AGAKVLLLGIDVPPNY-----GPAYRQRLKDVYA
GLAS-QYK-VPLLPFLLDG-VAL-----Q-------------P-G-----LMQADGLHPTAAAQPRVL-D-NV---W-P-
H--------L-KP-------LL----------------------------------------------------------
----------
[truncated: 786,212 more chars]
